# Supplementary material for: Ferrocenyl Substituted Stannanethione and Stannaneselone
Source: Molecules. 2025 Jun 30;30(13):2826. doi: 10.3390/molecules30132826 (PMC12250751; doi:10.3390/molecules30132826)
Supplement: Supplementary file 1 [file molecules-30-02826-s001.zip]

Archive with 10 entries (8 files):
- molecules-3734450-supplementary/
- molecules-3734450-supplementary/checkcifrev.pdf
- molecules-3734450-supplementary/cifsrev.cif
- molecules-3734450-supplementary/optimized_structures.xyz
- molecules-3734450-supplementary/SnSe_SI_rev1.pdf
- molecules-3734450-supplementary/__MACOSX/
- molecules-3734450-supplementary/__MACOSX/._checkcifrev.pdf
- molecules-3734450-supplementary/__MACOSX/._cifsrev.cif
- molecules-3734450-supplementary/__MACOSX/._optimized_structures.xyz
- molecules-3734450-supplementary/__MACOSX/._SnSe_SI_rev1.pdf
