# Supplementary material for: Ferrocenyl Substituted Stannanethione and Stannaneselone
Source: Molecules. 2025 Jun 30;30(13):2826. doi: 10.3390/molecules30132826 (PMC12250751; doi:10.3390/molecules30132826)
Supplement: Supplementary file 1 [file molecules-30-02826-s001.zip › molecules-3734450-supplementary/cifsrev.cif]

 
data_compound2
 
_audit_creation_method            'SHELXL-2019/3'
_shelx_SHELXL_version_number      '2019/3'
_chemical_name_systematic         ?
_chemical_name_common             ?
_chemical_melting_point           ?
_chemical_formula_moiety          '2(C76H98Fe2SeSn), C6H6'
_chemical_formula_sum
 'C158 H202 Fe4 Se2 Sn2' 
_chemical_formula_weight          2719.88

loop_
 _atom_type_symbol
 _atom_type_description
 _atom_type_scat_dispersion_real
 _atom_type_scat_dispersion_imag
 _atom_type_scat_source
 'C'  'C'   0.0033   0.0016
 'International Tables Vol C Tables 4.2.6.8 and 6.1.1.4'
 'H'  'H'   0.0000   0.0000
 'International Tables Vol C Tables 4.2.6.8 and 6.1.1.4'
 'Fe'  'Fe'   0.3463   0.8444
 'International Tables Vol C Tables 4.2.6.8 and 6.1.1.4'
 'Se'  'Se'  -0.0929   2.2259
 'International Tables Vol C Tables 4.2.6.8 and 6.1.1.4'
 'Sn'  'Sn'  -0.6537   1.4246
 'International Tables Vol C Tables 4.2.6.8 and 6.1.1.4'
 
_space_group_crystal_system       monoclinic
_space_group_IT_number            14
_space_group_name_H-M_alt         'P 21/n'
_space_group_name_Hall            '-P 2yn'
 
_shelx_space_group_comment
;
The symmetry employed for this shelxl refinement is uniquely defined
by the following loop, which should always be used as a source of
symmetry information in preference to the above space-group names.
They are only intended as comments.
;
 
loop_
 _space_group_symop_operation_xyz
 'x, y, z'
 '-x+1/2, y+1/2, -z+1/2'
 '-x, -y, -z'
 'x-1/2, -y-1/2, z-1/2'
 
_cell_length_a                    19.3954(3)
_cell_length_b                    35.2095(5)
_cell_length_c                    21.6237(3)
_cell_angle_alpha                 90
_cell_angle_beta                  113.369(2)
_cell_angle_gamma                 90
_cell_volume                      13555.5(4)
_cell_formula_units_Z             4
_cell_measurement_temperature     100(2)
_cell_measurement_reflns_used   132997
_cell_measurement_theta_min     1.8350
_cell_measurement_theta_max     28.9010
 
_exptl_crystal_description        'platelet'
_exptl_crystal_colour             'red'
_exptl_crystal_density_meas       ?
_exptl_crystal_density_method     ?
_exptl_crystal_density_diffrn     1.333          
_exptl_crystal_F_000              5688
_exptl_transmission_factor_min    ?
_exptl_transmission_factor_max    ?
_exptl_crystal_size_max           0.100
_exptl_crystal_size_mid           0.050
_exptl_crystal_size_min           0.030
_exptl_absorpt_coefficient_mu     1.368
_shelx_estimated_absorpt_T_min    0.875
_shelx_estimated_absorpt_T_max    0.960
_exptl_absorpt_correction_T_min                   0.24290
_exptl_absorpt_correction_T_max                   1.00000
_exptl_absorpt_correction_type            multi-scan
_exptl_absorpt_process_details
;
CrysAlisPro 1.171.42.49 (Rigaku Oxford Diffraction, 2022)
Empirical absorption correction using spherical harmonics,
implemented in SCALE3 ABSPACK scaling algorithm.
;
_exptl_absorpt_special_details    ?
_diffrn_ambient_temperature       100(2)
_diffrn_radiation_wavelength      0.71073
_diffrn_radiation_type            MoK\a
_diffrn_radiation_source          'rotating anode X-ray tube' 
_diffrn_radiation_monochromator   'multilayered confocal mirror'  
_diffrn_measurement_device_type   'Bruker D8 goniometer' 
_diffrn_measurement_method        'phi and omega scans' 
_diffrn_detector_area_resol_mean  8.333
_diffrn_reflns_number             225838
_diffrn_reflns_av_unetI/netI      0.0267
_diffrn_reflns_av_R_equivalents   0.0556
_diffrn_reflns_limit_h_min        -24
_diffrn_reflns_limit_h_max        25
_diffrn_reflns_limit_k_min        -45
_diffrn_reflns_limit_k_max        45
_diffrn_reflns_limit_l_min        -27
_diffrn_reflns_limit_l_max        28
_diffrn_reflns_theta_min          1.664
_diffrn_reflns_theta_max          27.485
_diffrn_reflns_theta_full         25.242
_diffrn_measured_fraction_theta_max   0.999
_diffrn_measured_fraction_theta_full  0.999
_diffrn_reflns_Laue_measured_fraction_max    0.999
_diffrn_reflns_Laue_measured_fraction_full   0.999
_diffrn_reflns_point_group_measured_fraction_max   0.999
_diffrn_reflns_point_group_measured_fraction_full  0.999
_reflns_number_total              31060
_reflns_number_gt                 26324
_reflns_threshold_expression      'I > 2\s(I)'
_reflns_Friedel_coverage          0.000
_reflns_Friedel_fraction_max      .
_reflns_Friedel_fraction_full     .
 
_reflns_special_details
;
 Reflections were merged by SHELXL according to the crystal
 class for the calculation of statistics and refinement.
 
 _reflns_Friedel_fraction is defined as the number of unique
 Friedel pairs measured divided by the number that would be
 possible theoretically, ignoring centric projections and
 systematic absences.
;
 
_computing_data_collection        'APEX2 (Bruker AXS, 2006)'
_computing_cell_refinement        'CrysAlisPro 1.171.42.49 (Rigaku OD, 2022)'
_computing_data_reduction         'CrysAlisPro 1.171.42.49 (Rigaku OD, 2022)'
_computing_structure_solution     'SHELXT 2018/2 (Sheldrick, 2018)'
_computing_structure_refinement 'SHELXL-2018/3 (Sheldrick, 2018)'
_computing_molecular_graphics     'Yadokari-XG 2011 (Wakita Nemoto et al., 2011)'
_computing_publication_material   'Yadokari-XG 2011 (Wakita Nemoto et al., 2011)'
_refine_special_details           ?
_refine_ls_structure_factor_coef  Fsqd
_refine_ls_matrix_type            full
_refine_ls_weighting_scheme       calc
_refine_ls_weighting_details
'w=1/[\s^2^(Fo^2^)+(0.0431P)^2^+22.5836P] where P=(Fo^2^+2Fc^2^)/3'
_atom_sites_solution_primary      ?
_atom_sites_solution_secondary    ?
_atom_sites_solution_hydrogens    geom
_refine_ls_hydrogen_treatment     constr
_refine_ls_extinction_method      none
_refine_ls_extinction_coef        .
_refine_ls_number_reflns          31060
_refine_ls_number_parameters      1600
_refine_ls_number_restraints      144
_refine_ls_R_factor_all           0.0470
_refine_ls_R_factor_gt            0.0375
_refine_ls_wR_factor_ref          0.0962
_refine_ls_wR_factor_gt           0.0915
_refine_ls_goodness_of_fit_ref    1.026
_refine_ls_restrained_S_all       1.025
_refine_ls_shift/su_max           0.011
_refine_ls_shift/su_mean          0.000
 
loop_
 _atom_site_label
 _atom_site_type_symbol
 _atom_site_fract_x
 _atom_site_fract_y
 _atom_site_fract_z
 _atom_site_U_iso_or_equiv
 _atom_site_adp_type
 _atom_site_occupancy
 _atom_site_site_symmetry_order  
 _atom_site_calc_flag
 _atom_site_refinement_flags_posn
 _atom_site_refinement_flags_adp
 _atom_site_refinement_flags_occupancy
 _atom_site_disorder_assembly
 _atom_site_disorder_group
Sn1 Sn 0.84327(2) 0.38613(2) 0.27284(2) 0.01972(4) Uani 1 1 d . . . . .
Se1 Se 0.72629(2) 0.35670(2) 0.21843(2) 0.03897(8) Uani 1 1 d . . . . .
C1 C 0.85146(13) 0.44296(7) 0.30536(12) 0.0183(5) Uani 1 1 d . . . . .
C2 C 0.89349(13) 0.44838(7) 0.37626(12) 0.0189(5) Uani 1 1 d . . . . .
C3 C 0.89770(14) 0.48779(8) 0.38960(13) 0.0219(5) Uani 1 1 d . . . . .
H119 H 0.922217 0.499362 0.432490 0.026 Uiso 1 1 calc R U . . .
C4 C 0.85915(14) 0.50698(8) 0.32813(13) 0.0225(5) Uani 1 1 d . . . . .
H120 H 0.853887 0.533746 0.322842 0.027 Uiso 1 1 calc R U . . .
C5 C 0.82931(14) 0.47973(7) 0.27513(12) 0.0190(5) Uani 1 1 d . . . . .
Fe1 Fe 0.78810(2) 0.47075(2) 0.34622(2) 0.02085(8) Uani 1 1 d . . . . .
C6 C 0.73169(17) 0.49281(10) 0.39951(16) 0.0355(7) Uani 1 1 d . . . . .
H223 H 0.750345 0.511121 0.434513 0.043 Uiso 1 1 calc R U . . .
C7 C 0.69290(16) 0.50068(10) 0.32955(16) 0.0370(7) Uani 1 1 d . . . . .
H121 H 0.681081 0.525099 0.309394 0.044 Uiso 1 1 calc R U . . .
C8 C 0.67531(15) 0.46544(11) 0.29575(15) 0.0367(8) Uani 1 1 d . . . . .
H122 H 0.649415 0.462051 0.248527 0.044 Uiso 1 1 calc R U . . .
C9 C 0.70230(16) 0.43640(10) 0.34330(16) 0.0349(7) Uani 1 1 d . . . . .
H123 H 0.697828 0.409926 0.334110 0.042 Uiso 1 1 calc R U . . .
C10 C 0.73748(16) 0.45338(10) 0.40759(15) 0.0342(7) Uani 1 1 d . . . . .
H124 H 0.760988 0.440245 0.449091 0.041 Uiso 1 1 calc R U . . .
C11 C 0.77923(14) 0.49006(7) 0.20549(12) 0.0192(5) Uani 1 1 d . . . . .
C12 C 0.77604(15) 0.52770(8) 0.18464(13) 0.0234(5) Uani 1 1 d . . . . .
H125 H 0.809809 0.545681 0.213977 0.028 Uiso 1 1 calc R U . . .
C13 C 0.72508(16) 0.53952(8) 0.12248(14) 0.0270(6) Uani 1 1 d . . . . .
C14 C 0.67802(16) 0.51232(8) 0.07978(14) 0.0282(6) Uani 1 1 d . . . . .
H126 H 0.642728 0.520048 0.036777 0.034 Uiso 1 1 calc R U . . .
C15 C 0.68061(15) 0.47453(8) 0.09749(13) 0.0249(5) Uani 1 1 d . . . . .
C16 C 0.73165(14) 0.46385(8) 0.16148(13) 0.0218(5) Uani 1 1 d . . . . .
H127 H 0.733738 0.438066 0.175048 0.026 Uiso 1 1 calc R U . . .
C17 C 0.7177(2) 0.58086(9) 0.10021(17) 0.0393(7) Uani 1 1 d . . . . .
C18 C 0.7258(2) 0.58360(10) 0.03160(18) 0.0497(9) Uani 1 1 d . . . . .
H148 H 0.775764 0.574636 0.037121 0.075 Uiso 1 1 calc R U . . .
H149 H 0.719486 0.610073 0.016348 0.075 Uiso 1 1 calc R U . . .
H150 H 0.687366 0.567827 -0.001862 0.075 Uiso 1 1 calc R U . . .
C19 C 0.6417(3) 0.59552(12) 0.0922(3) 0.0726(14) Uani 1 1 d . . . . .
H151 H 0.602463 0.579734 0.059588 0.109 Uiso 1 1 calc R U . . .
H152 H 0.635942 0.621821 0.076100 0.109 Uiso 1 1 calc R U . . .
H153 H 0.637259 0.594568 0.135787 0.109 Uiso 1 1 calc R U . . .
C20 C 0.7779(2) 0.60608(9) 0.14905(19) 0.0456(9) Uani 1 1 d . . . . .
H154 H 0.773148 0.606321 0.192493 0.068 Uiso 1 1 calc R U . . .
H155 H 0.772120 0.631973 0.131038 0.068 Uiso 1 1 calc R U . . .
H156 H 0.827531 0.596291 0.155225 0.068 Uiso 1 1 calc R U . . .
C21 C 0.62945(17) 0.44471(9) 0.05051(14) 0.0327(7) Uani 1 1 d . . . . .
C22 C 0.5816(2) 0.46081(12) -0.01856(17) 0.0537(10) Uani 1 1 d . . . . .
H157 H 0.549303 0.481015 -0.013765 0.081 Uiso 1 1 calc R U . . .
H158 H 0.550335 0.440585 -0.047201 0.081 Uiso 1 1 calc R U . . .
H159 H 0.614290 0.471207 -0.039213 0.081 Uiso 1 1 calc R U . . .
C23 C 0.57686(17) 0.42920(10) 0.08135(16) 0.0378(7) Uani 1 1 d . . . . .
H160 H 0.606377 0.416498 0.124033 0.057 Uiso 1 1 calc R U . . .
H161 H 0.542043 0.410957 0.050254 0.057 Uiso 1 1 calc R U . . .
H162 H 0.548352 0.450160 0.089586 0.057 Uiso 1 1 calc R U . . .
C24 C 0.6772(2) 0.41230(11) 0.04187(17) 0.0453(8) Uani 1 1 d . . . . .
H163 H 0.713389 0.422438 0.024802 0.068 Uiso 1 1 calc R U . . .
H164 H 0.644682 0.393715 0.009812 0.068 Uiso 1 1 calc R U . . .
H165 H 0.704316 0.399958 0.085461 0.068 Uiso 1 1 calc R U . . .
C25 C 0.92426(14) 0.41690(7) 0.42409(12) 0.0205(5) Uani 1 1 d . . . . .
C26 C 0.87700(15) 0.38770(8) 0.42652(13) 0.0230(5) Uani 1 1 d . . . . .
H217 H 0.825236 0.388670 0.397573 0.028 Uiso 1 1 calc R U . . .
C27 C 0.90369(15) 0.35724(8) 0.47018(13) 0.0242(5) Uani 1 1 d . . . . .
C28 C 0.97992(15) 0.35580(8) 0.50918(13) 0.0255(6) Uani 1 1 d . . . . .
H218 H 0.999338 0.334761 0.538471 0.031 Uiso 1 1 calc R U . . .
C29 C 1.02931(14) 0.38397(8) 0.50720(13) 0.0230(5) Uani 1 1 d . . . . .
C30 C 1.00021(14) 0.41479(7) 0.46486(13) 0.0210(5) Uani 1 1 d . . . . .
H219 H 1.032748 0.434709 0.463784 0.025 Uiso 1 1 calc R U . . .
C31 C 0.85080(16) 0.32755(8) 0.47899(13) 0.0271(6) Uani 1 1 d . . . . .
C32 C 0.77142(18) 0.33107(11) 0.42490(16) 0.0424(8) Uani 1 1 d . . . . .
H202 H 0.772890 0.328644 0.380293 0.064 Uiso 1 1 calc R U . . .
H203 H 0.750554 0.355888 0.428658 0.064 Uiso 1 1 calc R U . . .
H204 H 0.739811 0.310921 0.430995 0.064 Uiso 1 1 calc R U . . .
C33 C 0.8794(2) 0.28796(10) 0.4770(2) 0.0486(9) Uani 1 1 d . . . . .
H205 H 0.927565 0.284363 0.515299 0.073 Uiso 1 1 calc R U . . .
H206 H 0.886407 0.284405 0.434862 0.073 Uiso 1 1 calc R U . . .
H207 H 0.842992 0.269385 0.479426 0.073 Uiso 1 1 calc R U . . .
C34 C 0.84626(19) 0.33506(11) 0.54667(16) 0.0402(8) Uani 1 1 d . . . . .
H208 H 0.810772 0.317234 0.552953 0.060 Uiso 1 1 calc R U . . .
H209 H 0.829076 0.361139 0.547665 0.060 Uiso 1 1 calc R U . . .
H210 H 0.896024 0.331636 0.582927 0.060 Uiso 1 1 calc R U . . .
C35 C 1.11298(16) 0.37994(9) 0.55066(15) 0.0302(4) Uani 1 1 d . U . . .
C36 C 1.1404(9) 0.3368(5) 0.5727(9) 0.0316(7) Uani 0.181(3) 1 d . U P A 2
H1 H 1.118246 0.319990 0.533645 0.047 Uiso 0.181(3) 1 calc R U P A 2
H2 H 1.195292 0.335569 0.589507 0.047 Uiso 0.181(3) 1 calc R U P A 2
H3 H 1.124288 0.328748 0.608245 0.047 Uiso 0.181(3) 1 calc R U P A 2
C37 C 1.1386(9) 0.4057(5) 0.5983(8) 0.0305(6) Uani 0.181(3) 1 d . U P A 2
H4 H 1.192350 0.401595 0.624324 0.046 Uiso 0.181(3) 1 calc R U P A 2
H5 H 1.130646 0.431046 0.577950 0.046 Uiso 0.181(3) 1 calc R U P A 2
H6 H 1.111741 0.403668 0.628212 0.046 Uiso 0.181(3) 1 calc R U P A 2
C38 C 1.1547(9) 0.3844(5) 0.4949(8) 0.0310(9) Uani 0.181(3) 1 d . U P A 2
H7 H 1.134950 0.364940 0.459798 0.047 Uiso 0.181(3) 1 calc R U P A 2
H8 H 1.144145 0.409634 0.474198 0.047 Uiso 0.181(3) 1 calc R U P A 2
H9 H 1.209150 0.381102 0.518635 0.047 Uiso 0.181(3) 1 calc R U P A 2
C39 C 1.1409(2) 0.34369(11) 0.5342(2) 0.0324(6) Uani 0.819(3) 1 d . U P A 1
H10 H 1.194670 0.341083 0.562094 0.049 Uiso 0.819(3) 1 calc R U P A 1
H11 H 1.113605 0.322405 0.543105 0.049 Uiso 0.819(3) 1 calc R U P A 1
H12 H 1.132920 0.343645 0.486508 0.049 Uiso 0.819(3) 1 calc R U P A 1
C40 C 1.12443(19) 0.37931(11) 0.62631(18) 0.0299(5) Uani 0.819(3) 1 d . U P A 1
H13 H 1.106101 0.403175 0.637575 0.045 Uiso 0.819(3) 1 calc R U P A 1
H14 H 1.096400 0.357988 0.634120 0.045 Uiso 0.819(3) 1 calc R U P A 1
H15 H 1.177968 0.376370 0.654729 0.045 Uiso 0.819(3) 1 calc R U P A 1
C41 C 1.15891(19) 0.41347(11) 0.54312(19) 0.0311(5) Uani 0.819(3) 1 d . U P A 1
H16 H 1.139545 0.437073 0.554210 0.047 Uiso 0.819(3) 1 calc R U P A 1
H17 H 1.211633 0.410186 0.573733 0.047 Uiso 0.819(3) 1 calc R U P A 1
H18 H 1.155029 0.414696 0.496576 0.047 Uiso 0.819(3) 1 calc R U P A 1
C42 C 0.95041(14) 0.36450(7) 0.29166(12) 0.0170(5) Uani 1 1 d . . . . .
C43 C 0.98226(14) 0.32700(7) 0.30967(12) 0.0184(5) Uani 1 1 d . . . . .
C44 C 1.05585(14) 0.32852(7) 0.31071(12) 0.0196(5) Uani 1 1 d . . . . .
H128 H 1.090198 0.307897 0.321496 0.024 Uiso 1 1 calc R U . . .
C45 C 1.07000(14) 0.36532(7) 0.29328(12) 0.0187(5) Uani 1 1 d . . . . .
H129 H 1.115075 0.373494 0.289944 0.022 Uiso 1 1 calc R U . . .
C46 C 1.00611(14) 0.38810(7) 0.28155(11) 0.0161(5) Uani 1 1 d . . . . .
C47 C 0.95099(15) 0.29203(7) 0.32647(12) 0.0212(5) Uani 1 1 d . . . . .
C48 C 0.87732(16) 0.28010(8) 0.29128(13) 0.0260(6) Uani 1 1 d . . . . .
H211 H 0.843690 0.295833 0.256793 0.031 Uiso 1 1 calc R U . . .
C49 C 0.85193(17) 0.24569(8) 0.30551(14) 0.0310(6) Uani 1 1 d . . . . .
C50 C 0.90239(17) 0.22377(8) 0.35731(14) 0.0302(6) Uani 1 1 d . . . . .
H212 H 0.885698 0.200190 0.367713 0.036 Uiso 1 1 calc R U . . .
C51 C 0.97578(17) 0.23482(8) 0.39428(13) 0.0258(6) Uani 1 1 d . . . . .
C52 C 0.99926(15) 0.26905(7) 0.37791(13) 0.0227(5) Uani 1 1 d . . . . .
H213 H 1.049567 0.277104 0.402340 0.027 Uiso 1 1 calc R U . . .
C53 C 0.77010(19) 0.23299(10) 0.26659(17) 0.0438(6) Uani 1 1 d . U . . .
C54 C 0.7168(3) 0.25727(15) 0.2924(2) 0.0430(7) Uani 0.718(5) 1 d . U P B 1
H19 H 0.731615 0.253007 0.340813 0.065 Uiso 0.718(5) 1 calc R U P B 1
H20 H 0.721605 0.284311 0.284230 0.065 Uiso 0.718(5) 1 calc R U P B 1
H21 H 0.664482 0.249312 0.268085 0.065 Uiso 0.718(5) 1 calc R U P B 1
C55 C 0.7427(6) 0.2416(2) 0.1942(5) 0.0426(7) Uani 0.718(5) 1 d . U P B 1
H22 H 0.754047 0.268130 0.188109 0.064 Uiso 0.718(5) 1 calc R U P B 1
H23 H 0.767440 0.224858 0.173099 0.064 Uiso 0.718(5) 1 calc R U P B 1
H24 H 0.688235 0.237605 0.173085 0.064 Uiso 0.718(5) 1 calc R U P B 1
C56 C 0.7859(7) 0.1858(4) 0.2470(7) 0.0469(10) Uani 0.282(5) 1 d . U P B 2
H25 H 0.813323 0.186234 0.217469 0.070 Uiso 0.282(5) 1 calc R U P B 2
H26 H 0.815639 0.172248 0.288685 0.070 Uiso 0.282(5) 1 calc R U P B 2
H27 H 0.737661 0.172958 0.224150 0.070 Uiso 0.282(5) 1 calc R U P B 2
C57 C 0.7444(16) 0.2480(6) 0.1924(14) 0.0429(8) Uani 0.282(5) 1 d . U P B 2
H28 H 0.786351 0.246135 0.178073 0.064 Uiso 0.282(5) 1 calc R U P B 2
H29 H 0.702263 0.232668 0.162394 0.064 Uiso 0.282(5) 1 calc R U P B 2
H30 H 0.728690 0.274585 0.190379 0.064 Uiso 0.282(5) 1 calc R U P B 2
C58 C 0.7349(7) 0.2302(4) 0.3045(6) 0.0447(7) Uani 0.282(5) 1 d . U P B 2
H31 H 0.683158 0.222105 0.277980 0.067 Uiso 0.282(5) 1 calc R U P B 2
H32 H 0.759729 0.211483 0.339911 0.067 Uiso 0.282(5) 1 calc R U P B 2
H33 H 0.734360 0.254946 0.325185 0.067 Uiso 0.282(5) 1 calc R U P B 2
C59 C 0.7545(3) 0.19313(14) 0.2791(3) 0.0462(7) Uani 0.718(5) 1 d . U P B 1
H34 H 0.773585 0.188578 0.327764 0.069 Uiso 0.718(5) 1 calc R U P B 1
H35 H 0.700194 0.188615 0.258925 0.069 Uiso 0.718(5) 1 calc R U P B 1
H36 H 0.779400 0.175868 0.258939 0.069 Uiso 0.718(5) 1 calc R U P B 1
C60 C 1.03104(18) 0.20972(8) 0.44989(15) 0.0308(6) Uani 1 1 d . . . . .
C61 C 1.0828(2) 0.18969(10) 0.42200(18) 0.0427(8) Uani 1 1 d . . . . .
H166 H 1.119198 0.174013 0.457391 0.064 Uiso 1 1 calc R U . . .
H167 H 1.109532 0.208721 0.406834 0.064 Uiso 1 1 calc R U . . .
H168 H 1.052726 0.173536 0.383931 0.064 Uiso 1 1 calc R U . . .
C62 C 1.0792(2) 0.23340(9) 0.51083(15) 0.0399(8) Uani 1 1 d . . . . .
H169 H 1.046715 0.246765 0.528669 0.060 Uiso 1 1 calc R U . . .
H170 H 1.108236 0.251945 0.497263 0.060 Uiso 1 1 calc R U . . .
H171 H 1.113618 0.216698 0.545694 0.060 Uiso 1 1 calc R U . . .
C63 C 0.9913(2) 0.17980(10) 0.47431(18) 0.0477(9) Uani 1 1 d . . . . .
H172 H 1.028417 0.165378 0.511340 0.072 Uiso 1 1 calc R U . . .
H173 H 0.963690 0.162518 0.437172 0.072 Uiso 1 1 calc R U . . .
H174 H 0.956053 0.192193 0.490159 0.072 Uiso 1 1 calc R U . . .
C64 C 1.00288(13) 0.42934(7) 0.26671(12) 0.0155(4) Uani 1 1 d . . . . .
C65 C 1.03976(13) 0.45455(7) 0.31941(12) 0.0161(5) Uani 1 1 d . . . . .
H130 H 1.063577 0.445092 0.364054 0.019 Uiso 1 1 calc R U . . .
C66 C 1.04219(13) 0.49302(7) 0.30771(12) 0.0168(5) Uani 1 1 d . . . . .
C67 C 1.00675(13) 0.50600(7) 0.24168(12) 0.0181(5) Uani 1 1 d . . . . .
H131 H 1.007839 0.532406 0.233095 0.022 Uiso 1 1 calc R U . . .
C68 C 0.97020(13) 0.48200(7) 0.18840(12) 0.0167(5) Uani 1 1 d . . . . .
C69 C 0.96848(13) 0.44350(7) 0.20208(12) 0.0168(5) Uani 1 1 d . . . . .
H132 H 0.943018 0.426515 0.166078 0.020 Uiso 1 1 calc R U . . .
C70 C 1.08485(14) 0.52135(7) 0.36313(13) 0.0205(5) Uani 1 1 d . . . . .
C71 C 1.11118(18) 0.50383(8) 0.43307(13) 0.0308(6) Uani 1 1 d . . . . .
H175 H 1.067900 0.493513 0.440067 0.046 Uiso 1 1 calc R U . . .
H176 H 1.135654 0.523326 0.467074 0.046 Uiso 1 1 calc R U . . .
H177 H 1.146957 0.483359 0.437103 0.046 Uiso 1 1 calc R U . . .
C72 C 1.15382(16) 0.53533(8) 0.35170(15) 0.0306(6) Uani 1 1 d . . . . .
H178 H 1.184977 0.513547 0.351044 0.046 Uiso 1 1 calc R U . . .
H179 H 1.183127 0.552602 0.388213 0.046 Uiso 1 1 calc R U . . .
H180 H 1.137392 0.548763 0.308538 0.046 Uiso 1 1 calc R U . . .
C73 C 1.03548(16) 0.55553(8) 0.36161(14) 0.0264(6) Uani 1 1 d . . . . .
H181 H 1.018653 0.567869 0.317439 0.040 Uiso 1 1 calc R U . . .
H182 H 1.064467 0.573641 0.396714 0.040 Uiso 1 1 calc R U . . .
H183 H 0.991707 0.546963 0.369708 0.040 Uiso 1 1 calc R U . . .
C74 C 0.93731(14) 0.49596(7) 0.11544(12) 0.0189(5) Uani 1 1 d . . . . .
C75 C 0.93049(17) 0.53911(8) 0.11126(14) 0.0278(6) Uani 1 1 d . . . . .
H184 H 0.906530 0.546857 0.063933 0.042 Uiso 1 1 calc R U . . .
H185 H 0.980624 0.550486 0.131772 0.042 Uiso 1 1 calc R U . . .
H186 H 0.899947 0.547726 0.135387 0.042 Uiso 1 1 calc R U . . .
C76 C 0.85980(15) 0.47908(8) 0.07687(13) 0.0238(5) Uani 1 1 d . . . . .
H187 H 0.863681 0.451357 0.075904 0.036 Uiso 1 1 calc R U . . .
H188 H 0.839350 0.488908 0.030677 0.036 Uiso 1 1 calc R U . . .
H189 H 0.826433 0.486111 0.099179 0.036 Uiso 1 1 calc R U . . .
C77 C 0.98946(15) 0.48360(8) 0.08232(13) 0.0257(6) Uani 1 1 d . . . . .
H190 H 0.993348 0.455838 0.083468 0.039 Uiso 1 1 calc R U . . .
H191 H 1.039323 0.494668 0.106646 0.039 Uiso 1 1 calc R U . . .
H192 H 0.969395 0.492308 0.035427 0.039 Uiso 1 1 calc R U . . .
Sn2 Sn 0.35364(2) 0.31047(2) 0.31239(2) 0.01576(4) Uani 1 1 d . . . . .
Se2 Se 0.22586(2) 0.31766(2) 0.24310(2) 0.02782(7) Uani 1 1 d . . . . .
C78 C 0.44698(13) 0.33358(7) 0.29895(12) 0.0160(5) Uani 1 1 d . . . . .
C79 C 0.46348(14) 0.37117(7) 0.28166(12) 0.0184(5) Uani 1 1 d . . . . .
C80 C 0.53989(14) 0.37113(7) 0.29009(13) 0.0214(5) Uani 1 1 d . . . . .
H133 H 0.566043 0.392288 0.282687 0.026 Uiso 1 1 calc R U . . .
C81 C 0.57094(14) 0.33482(7) 0.31116(13) 0.0201(5) Uani 1 1 d . . . . .
H134 H 0.621084 0.327397 0.320093 0.024 Uiso 1 1 calc R U . . .
C82 C 0.51438(14) 0.31132(7) 0.31671(12) 0.0175(5) Uani 1 1 d . . . . .
Fe2 Fe 0.48053(2) 0.33165(2) 0.22085(2) 0.01761(7) Uani 1 1 d . . . . .
C83 C 0.41145(17) 0.29965(9) 0.14155(14) 0.0317(6) Uani 1 1 d . . . . .
H135 H 0.374087 0.282351 0.142074 0.038 Uiso 1 1 calc R U . . .
C84 C 0.40099(19) 0.33863(10) 0.12634(14) 0.0371(7) Uani 1 1 d . . . . .
H136 H 0.355474 0.352383 0.115019 0.045 Uiso 1 1 calc R U . . .
C85 C 0.4695(2) 0.35340(10) 0.13088(16) 0.0489(10) Uani 1 1 d . . . . .
H137 H 0.478836 0.379052 0.122934 0.059 Uiso 1 1 calc R U . . .
C86 C 0.5224(2) 0.32385(13) 0.14922(17) 0.0481(9) Uani 1 1 d . . . . .
H138 H 0.573677 0.326010 0.155994 0.058 Uiso 1 1 calc R U . . .
C87 C 0.48645(19) 0.29086(9) 0.15574(15) 0.0354(7) Uani 1 1 d . . . . .
H139 H 0.509024 0.266535 0.167768 0.042 Uiso 1 1 calc R U . . .
C88 C 0.41526(14) 0.40484(7) 0.25706(12) 0.0194(5) Uani 1 1 d . . . . .
C89 C 0.33895(14) 0.40239(7) 0.21691(12) 0.0194(5) Uani 1 1 d . . . . .
H140 H 0.315205 0.378226 0.208241 0.023 Uiso 1 1 calc R U . . .
C90 C 0.29684(14) 0.43467(7) 0.18924(12) 0.0195(5) Uani 1 1 d . . . . .
C91 C 0.33316(15) 0.46970(7) 0.20374(13) 0.0230(5) Uani 1 1 d . . . . .
H141 H 0.305024 0.491949 0.184750 0.028 Uiso 1 1 calc R U . . .
C92 C 0.40861(15) 0.47336(7) 0.24471(14) 0.0237(5) Uani 1 1 d . . . . .
C93 C 0.44872(14) 0.44048(7) 0.27094(13) 0.0220(5) Uani 1 1 d . . . . .
H142 H 0.500589 0.442344 0.299231 0.026 Uiso 1 1 calc R U . . .
C94 C 0.21285(14) 0.43196(7) 0.14585(13) 0.0225(5) Uani 1 1 d . . . . .
C95 C 0.17128(16) 0.43158(10) 0.19273(15) 0.0355(7) Uani 1 1 d . . . . .
H37 H 0.188890 0.410123 0.223964 0.053 Uiso 1 1 calc R U . . .
H38 H 0.181004 0.455366 0.218309 0.053 Uiso 1 1 calc R U . . .
H39 H 0.117229 0.428990 0.166033 0.053 Uiso 1 1 calc R U . . .
C96 C 0.19428(17) 0.39554(8) 0.10387(16) 0.0350(7) Uani 1 1 d . . . . .
H40 H 0.210865 0.373499 0.133828 0.053 Uiso 1 1 calc R U . . .
H41 H 0.139927 0.394030 0.077800 0.053 Uiso 1 1 calc R U . . .
H42 H 0.220140 0.395765 0.073062 0.053 Uiso 1 1 calc R U . . .
C97 C 0.18600(15) 0.46518(7) 0.09703(13) 0.0249(6) Uani 1 1 d . . . . .
H43 H 0.212983 0.465208 0.067123 0.037 Uiso 1 1 calc R U . . .
H44 H 0.131987 0.462662 0.070127 0.037 Uiso 1 1 calc R U . . .
H45 H 0.195763 0.489038 0.122402 0.037 Uiso 1 1 calc R U . . .
C98 C 0.44808(16) 0.51188(8) 0.25861(16) 0.0305(6) Uani 1 1 d . . . . .
C99 C 0.3925(2) 0.54435(9) 0.2451(2) 0.0591(12) Uani 1 1 d . . . . .
H193 H 0.361886 0.540572 0.271378 0.089 Uiso 1 1 calc R U . . .
H194 H 0.359796 0.545010 0.197000 0.089 Uiso 1 1 calc R U . . .
H195 H 0.419827 0.568412 0.258134 0.089 Uiso 1 1 calc R U . . .
C100 C 0.4894(2) 0.51594(10) 0.21188(17) 0.0440(8) Uani 1 1 d . . . . .
H196 H 0.517060 0.540019 0.221176 0.066 Uiso 1 1 calc R U . . .
H197 H 0.453076 0.515602 0.164929 0.066 Uiso 1 1 calc R U . . .
H198 H 0.524780 0.494816 0.219525 0.066 Uiso 1 1 calc R U . . .
C101 C 0.50461(17) 0.51448(8) 0.33104(16) 0.0339(7) Uani 1 1 d . . . . .
H199 H 0.479548 0.508982 0.361464 0.051 Uiso 1 1 calc R U . . .
H200 H 0.525874 0.540144 0.339897 0.051 Uiso 1 1 calc R U . . .
H201 H 0.544928 0.496008 0.338540 0.051 Uiso 1 1 calc R U . . .
C102 C 0.52642(13) 0.27140(7) 0.33924(12) 0.0165(5) Uani 1 1 d . . . . .
C103 C 0.57998(13) 0.26360(7) 0.40324(12) 0.0173(5) Uani 1 1 d . . . . .
H109 H 0.605569 0.283969 0.432004 0.021 Uiso 1 1 calc R U . . .
C104 C 0.59659(14) 0.22653(7) 0.42571(12) 0.0182(5) Uani 1 1 d . . . . .
C105 C 0.55866(14) 0.19745(7) 0.38177(13) 0.0209(5) Uani 1 1 d . . . . .
H110 H 0.569522 0.171915 0.396663 0.025 Uiso 1 1 calc R U . . .
C106 C 0.50592(14) 0.20412(7) 0.31745(12) 0.0194(5) Uani 1 1 d . . . . .
C107 C 0.48922(14) 0.24175(7) 0.29727(12) 0.0190(5) Uani 1 1 d . . . . .
H111 H 0.451674 0.247157 0.253961 0.023 Uiso 1 1 calc R U . . .
C108 C 0.65570(15) 0.21659(7) 0.49494(13) 0.0224(5) Uani 1 1 d . . . . .
C109 C 0.71339(19) 0.18992(10) 0.48734(17) 0.0430(8) Uani 1 1 d . . . . .
H46 H 0.688128 0.167086 0.462893 0.064 Uiso 1 1 calc R U . . .
H47 H 0.739023 0.202725 0.462195 0.064 Uiso 1 1 calc R U . . .
H48 H 0.750247 0.182744 0.532016 0.064 Uiso 1 1 calc R U . . .
C110 C 0.69687(18) 0.25146(8) 0.53289(14) 0.0338(7) Uani 1 1 d . . . . .
H49 H 0.660777 0.269166 0.538474 0.051 Uiso 1 1 calc R U . . .
H50 H 0.733832 0.243883 0.577276 0.051 Uiso 1 1 calc R U . . .
H51 H 0.722608 0.263864 0.507455 0.051 Uiso 1 1 calc R U . . .
C111 C 0.61785(18) 0.19725(9) 0.53639(15) 0.0361(7) Uani 1 1 d . . . . .
H52 H 0.590942 0.174614 0.512521 0.054 Uiso 1 1 calc R U . . .
H53 H 0.656039 0.189830 0.580297 0.054 Uiso 1 1 calc R U . . .
H54 H 0.582268 0.214891 0.542979 0.054 Uiso 1 1 calc R U . . .
C112 C 0.47264(16) 0.17207(7) 0.26665(13) 0.0242(5) Uani 1 1 d . . . . .
C113 C 0.48448(19) 0.13335(8) 0.30103(15) 0.0342(7) Uani 1 1 d . . . . .
H55 H 0.538281 0.129113 0.326792 0.051 Uiso 1 1 calc R U . . .
H56 H 0.458252 0.132616 0.331528 0.051 Uiso 1 1 calc R U . . .
H57 H 0.464496 0.113443 0.266845 0.051 Uiso 1 1 calc R U . . .
C114 C 0.38876(16) 0.17765(8) 0.22726(14) 0.0294(6) Uani 1 1 d . . . . .
H58 H 0.379763 0.202393 0.204687 0.044 Uiso 1 1 calc R U . . .
H59 H 0.369342 0.157482 0.193510 0.044 Uiso 1 1 calc R U . . .
H60 H 0.363098 0.176655 0.258193 0.044 Uiso 1 1 calc R U . . .
C115 C 0.51349(18) 0.17213(9) 0.21898(15) 0.0317(6) Uani 1 1 d . . . . .
H61 H 0.567434 0.168519 0.245001 0.047 Uiso 1 1 calc R U . . .
H62 H 0.494179 0.151454 0.186274 0.047 Uiso 1 1 calc R U . . .
H63 H 0.505047 0.196469 0.195103 0.047 Uiso 1 1 calc R U . . .
C116 C 0.39007(13) 0.27838(7) 0.40221(11) 0.0157(4) Uani 1 1 d . . . . .
C117 C 0.43541(13) 0.29839(7) 0.46248(12) 0.0170(5) Uani 1 1 d . . . . .
C118 C 0.46150(14) 0.27196(7) 0.51613(12) 0.0192(5) Uani 1 1 d . . . . .
H112 H 0.492969 0.277520 0.561632 0.023 Uiso 1 1 calc R U . . .
C119 C 0.43252(14) 0.23583(7) 0.49013(12) 0.0190(5) Uani 1 1 d . . . . .
H113 H 0.441398 0.212985 0.515491 0.023 Uiso 1 1 calc R U . . .
C120 C 0.38798(13) 0.23915(7) 0.42001(12) 0.0170(5) Uani 1 1 d . . . . .
Fe3 Fe 0.34699(2) 0.27291(2) 0.47342(2) 0.01892(8) Uani 1 1 d . . . . .
C121 C 0.29311(19) 0.31080(10) 0.50991(16) 0.0378(7) Uani 1 1 d . . . . .
H114 H 0.309598 0.335796 0.525256 0.045 Uiso 1 1 calc R U . . .
C122 C 0.3111(2) 0.27760(11) 0.54968(16) 0.0440(9) Uani 1 1 d . . . . .
H115 H 0.341598 0.276349 0.596515 0.053 Uiso 1 1 calc R U . . .
C123 C 0.27596(19) 0.24669(11) 0.50792(18) 0.0428(8) Uani 1 1 d . . . . .
H116 H 0.278617 0.220884 0.521513 0.051 Uiso 1 1 calc R U . . .
C124 C 0.23608(16) 0.26079(10) 0.44226(17) 0.0364(7) Uani 1 1 d . . . . .
H117 H 0.207182 0.246142 0.403785 0.044 Uiso 1 1 calc R U . . .
C125 C 0.24666(16) 0.30048(9) 0.44376(15) 0.0326(7) Uani 1 1 d . . . . .
H118 H 0.225954 0.317262 0.406510 0.039 Uiso 1 1 calc R U . . .
C126 C 0.44806(14) 0.33962(7) 0.46503(12) 0.0187(5) Uani 1 1 d . . . . .
C127 C 0.38692(15) 0.36428(7) 0.43881(12) 0.0210(5) Uani 1 1 d . . . C 1
H220 H 0.337746 0.353982 0.418241 0.025 Uiso 1 1 calc R U . C 1
C128 C 0.39591(15) 0.40320(7) 0.44192(13) 0.0216(5) Uani 1 1 d . . . . .
C129 C 0.46854(15) 0.41706(7) 0.46940(13) 0.0244(5) Uani 1 1 d . . . . .
H221 H 0.475899 0.443782 0.471517 0.029 Uiso 1 1 calc R U . . .
C130 C 0.53104(15) 0.39368(7) 0.49398(13) 0.0219(5) Uani 1 1 d . . . . .
C131 C 0.51982(14) 0.35472(7) 0.49230(12) 0.0196(5) Uani 1 1 d . . . . .
H222 H 0.561882 0.338202 0.510062 0.023 Uiso 1 1 calc R U . . .
C132 C 0.32949(15) 0.43066(7) 0.42012(14) 0.0240(5) Uani 1 1 d . . . . .
C133 C 0.25444(16) 0.41008(8) 0.38749(15) 0.0300(6) Uani 1 1 d . . . . .
H64 H 0.249359 0.391622 0.419346 0.045 Uiso 1 1 calc R U . . .
H65 H 0.213389 0.428565 0.375218 0.045 Uiso 1 1 calc R U . . .
H66 H 0.252350 0.396822 0.346930 0.045 Uiso 1 1 calc R U . . .
C134 C 0.33056(18) 0.45135(9) 0.48254(15) 0.0354(7) Uani 1 1 d . . . . .
H67 H 0.326520 0.432807 0.514738 0.053 Uiso 1 1 calc R U . . .
H68 H 0.377709 0.465484 0.503459 0.053 Uiso 1 1 calc R U . . .
H69 H 0.288137 0.469039 0.469495 0.053 Uiso 1 1 calc R U . . .
C135 C 0.33572(17) 0.45903(8) 0.36959(16) 0.0317(6) Uani 1 1 d . . . . .
H70 H 0.383666 0.472572 0.389663 0.048 Uiso 1 1 calc R U . . .
H71 H 0.333228 0.445534 0.329124 0.048 Uiso 1 1 calc R U . . .
H72 H 0.294266 0.477277 0.357412 0.048 Uiso 1 1 calc R U . . .
C136 C 0.60950(16) 0.41060(8) 0.52269(15) 0.0275(6) Uani 1 1 d . . . . .
C137 C 0.6159(3) 0.43355(14) 0.5871(2) 0.0341(13) Uani 0.652(7) 1 d . . P D 2
H73 H 0.576228 0.452803 0.574586 0.051 Uiso 0.652(7) 1 calc R U P D 2
H74 H 0.610448 0.416149 0.620247 0.051 Uiso 0.652(7) 1 calc R U P D 2
H75 H 0.665095 0.445990 0.606648 0.051 Uiso 0.652(7) 1 calc R U P D 2
C138 C 0.6598(6) 0.3883(3) 0.4866(8) 0.048(3) Uani 0.348(7) 1 d . . P D 1
H76 H 0.636942 0.392509 0.437840 0.072 Uiso 0.348(7) 1 calc R U P D 1
H77 H 0.711206 0.398309 0.504870 0.072 Uiso 0.348(7) 1 calc R U P D 1
H78 H 0.660926 0.361042 0.495992 0.072 Uiso 0.348(7) 1 calc R U P D 1
C139 C 0.6142(3) 0.43898(19) 0.4726(3) 0.0415(14) Uani 0.652(7) 1 d . . P D 2
H79 H 0.573231 0.457408 0.461988 0.062 Uiso 0.652(7) 1 calc R U P D 2
H80 H 0.662506 0.452267 0.491769 0.062 Uiso 0.652(7) 1 calc R U P D 2
H81 H 0.609924 0.425773 0.431326 0.062 Uiso 0.652(7) 1 calc R U P D 2
C140 C 0.6489(7) 0.4024(4) 0.5960(5) 0.061(5) Uani 0.348(7) 1 d . . P D 1
H82 H 0.642208 0.375581 0.604335 0.092 Uiso 0.348(7) 1 calc R U P D 1
H83 H 0.702599 0.407892 0.610431 0.092 Uiso 0.348(7) 1 calc R U P D 1
H84 H 0.627930 0.418349 0.621382 0.092 Uiso 0.348(7) 1 calc R U P D 1
C141 C 0.6688(3) 0.38188(15) 0.5415(4) 0.0439(17) Uani 0.652(7) 1 d . . P D 2
H85 H 0.662821 0.364266 0.574100 0.066 Uiso 0.652(7) 1 calc R U P D 2
H86 H 0.665340 0.367822 0.501244 0.066 Uiso 0.652(7) 1 calc R U P D 2
H87 H 0.717921 0.394315 0.561687 0.066 Uiso 0.652(7) 1 calc R U P D 2
C142 C 0.6189(5) 0.4520(2) 0.5081(6) 0.030(2) Uani 0.348(7) 1 d . . P D 1
H88 H 0.592544 0.456743 0.459671 0.045 Uiso 0.348(7) 1 calc R U P D 1
H89 H 0.597692 0.468151 0.533016 0.045 Uiso 0.348(7) 1 calc R U P D 1
H90 H 0.672361 0.457693 0.522066 0.045 Uiso 0.348(7) 1 calc R U P D 1
C143 C 0.34331(14) 0.20755(7) 0.37863(12) 0.0186(5) Uani 1 1 d . . . . .
C144 C 0.36517(15) 0.17038(7) 0.39899(12) 0.0198(5) Uani 1 1 d . . . . .
H214 H 0.411838 0.165828 0.435553 0.024 Uiso 1 1 calc R U . . .
C145 C 0.32003(16) 0.13999(7) 0.36684(13) 0.0230(5) Uani 1 1 d . . . . .
C146 C 0.25234(17) 0.14759(8) 0.31308(14) 0.0277(6) Uani 1 1 d . . . . .
H215 H 0.220446 0.126965 0.291118 0.033 Uiso 1 1 calc R U . . .
C147 C 0.22984(16) 0.18408(8) 0.29047(13) 0.0263(6) Uani 1 1 d . . . . .
C148 C 0.27669(15) 0.21399(7) 0.32402(13) 0.0223(5) Uani 1 1 d . . . . .
H216 H 0.262558 0.239284 0.309062 0.027 Uiso 1 1 calc R U . . .
C149 C 0.33923(17) 0.09906(7) 0.39011(14) 0.0269(6) Uani 1 1 d . . . . .
C150 C 0.41807(19) 0.09508(8) 0.44488(15) 0.0338(7) Uani 1 1 d . . . . .
H91 H 0.427811 0.068363 0.458166 0.051 Uiso 1 1 calc R U . . .
H92 H 0.454935 0.103975 0.427616 0.051 Uiso 1 1 calc R U . . .
H93 H 0.422138 0.110359 0.484065 0.051 Uiso 1 1 calc R U . . .
C151 C 0.33345(19) 0.07377(8) 0.33040(15) 0.0327(7) Uani 1 1 d . . . . .
H94 H 0.345898 0.047522 0.345900 0.049 Uiso 1 1 calc R U . . .
H95 H 0.282126 0.074786 0.295836 0.049 Uiso 1 1 calc R U . . .
H96 H 0.368620 0.082850 0.311344 0.049 Uiso 1 1 calc R U . . .
C152 C 0.2829(2) 0.08555(9) 0.41872(17) 0.0382(7) Uani 1 1 d . . . . .
H97 H 0.294108 0.059213 0.434077 0.057 Uiso 1 1 calc R U . . .
H98 H 0.286554 0.101738 0.456766 0.057 Uiso 1 1 calc R U . . .
H99 H 0.231932 0.087052 0.383642 0.057 Uiso 1 1 calc R U . . .
C153 C 0.15632(18) 0.19254(8) 0.23061(15) 0.0360(7) Uani 1 1 d . . . . .
C154 C 0.1082(3) 0.15708(11) 0.2059(2) 0.0789(18) Uani 1 1 d . . . . .
H100 H 0.136603 0.137758 0.193262 0.118 Uiso 1 1 calc R U . . .
H101 H 0.094668 0.147185 0.241978 0.118 Uiso 1 1 calc R U . . .
H102 H 0.062488 0.163474 0.166719 0.118 Uiso 1 1 calc R U . . .
C155 C 0.11037(17) 0.22163(10) 0.24967(17) 0.0400(8) Uani 1 1 d . . . . .
H103 H 0.140046 0.244825 0.265773 0.060 Uiso 1 1 calc R U . . .
H104 H 0.064603 0.227573 0.210132 0.060 Uiso 1 1 calc R U . . .
H105 H 0.096783 0.211285 0.285391 0.060 Uiso 1 1 calc R U . . .
C156 C 0.1752(2) 0.20875(10) 0.17374(15) 0.0444(8) Uani 1 1 d . . . . .
H106 H 0.204886 0.190212 0.160971 0.067 Uiso 1 1 calc R U . . .
H107 H 0.128605 0.214246 0.134740 0.067 Uiso 1 1 calc R U . . .
H108 H 0.204186 0.232217 0.188984 0.067 Uiso 1 1 calc R U . . .
Fe4 Fe 0.97790(2) 0.34215(2) 0.21765(2) 0.01654(7) Uani 1 1 d . . . . .
C157 C 0.90963(18) 0.35383(8) 0.11913(13) 0.0318(7) Uani 1 1 d . . . . .
H143 H 0.879871 0.375953 0.102921 0.038 Uiso 1 1 calc R U . . .
C158 C 0.98434(19) 0.34909(9) 0.12602(14) 0.0338(7) Uani 1 1 d . . . . .
H144 H 1.013913 0.367394 0.115346 0.041 Uiso 1 1 calc R U . . .
C159 C 1.00743(17) 0.31237(9) 0.15155(14) 0.0308(6) Uani 1 1 d . . . . .
H145 H 1.055436 0.301513 0.161172 0.037 Uiso 1 1 calc R U . . .
C160 C 0.88649(16) 0.32009(8) 0.14041(13) 0.0277(6) Uani 1 1 d . . . . .
H146 H 0.838540 0.315497 0.141114 0.033 Uiso 1 1 calc R U . . .
C161 C 0.94694(17) 0.29450(8) 0.16037(13) 0.0279(6) Uani 1 1 d . . . . .
H147 H 0.947038 0.269503 0.176928 0.033 Uiso 1 1 calc R U . . .
C162 C 0.8754(11) 0.0994(5) 0.1595(7) 0.296(3) Uani 1 1 d . U . . .
H224 H 0.854025 0.076559 0.136466 0.356 Uiso 1 1 calc R U . . .
C163 C 0.9290(11) 0.1694(5) 0.2258(7) 0.296(3) Uani 1 1 d . U . . .
H225 H 0.943399 0.193640 0.246285 0.356 Uiso 1 1 calc R U . . .
C164 C 0.8748(10) 0.1051(5) 0.2271(7) 0.296(3) Uani 1 1 d . U . . .
H226 H 0.852116 0.086978 0.245705 0.356 Uiso 1 1 calc R U . . .
C165 C 0.9087(10) 0.1379(5) 0.2628(7) 0.297(3) Uani 1 1 d . U . . .
H227 H 0.918757 0.140300 0.309385 0.356 Uiso 1 1 calc R U . . .
C166 C 0.9069(10) 0.1267(5) 0.1244(7) 0.297(3) Uani 1 1 d . U . . .
H228 H 0.913277 0.121166 0.084039 0.356 Uiso 1 1 calc R U . . .
C167 C 0.9263(10) 0.1627(5) 0.1598(7) 0.297(3) Uani 1 1 d . U . . .
H229 H 0.938221 0.183315 0.137377 0.356 Uiso 1 1 calc R U . . .
 
loop_
 _atom_site_aniso_label
 _atom_site_aniso_U_11
 _atom_site_aniso_U_22
 _atom_site_aniso_U_33
 _atom_site_aniso_U_23
 _atom_site_aniso_U_13
 _atom_site_aniso_U_12
Sn1 0.01603(8) 0.01767(8) 0.02231(9) -0.00118(6) 0.00424(7) -0.00215(6)
Se1 0.02004(14) 0.02602(15) 0.0562(2) -0.00288(14) -0.00041(14) -0.00672(11)
C1 0.0158(11) 0.0201(12) 0.0194(12) -0.0015(9) 0.0076(10) 0.0002(9)
C2 0.0133(11) 0.0251(13) 0.0183(12) -0.0014(10) 0.0062(9) -0.0012(9)
C3 0.0153(12) 0.0268(13) 0.0216(12) -0.0054(10) 0.0052(10) -0.0027(10)
C4 0.0179(12) 0.0210(12) 0.0257(13) -0.0022(10) 0.0057(10) -0.0001(10)
C5 0.0156(11) 0.0210(12) 0.0200(12) -0.0023(9) 0.0066(10) -0.0002(9)
Fe1 0.01434(17) 0.0296(2) 0.01798(17) -0.00356(14) 0.00572(14) -0.00014(14)
C6 0.0246(14) 0.054(2) 0.0309(15) -0.0117(14) 0.0148(12) -0.0003(13)
C7 0.0218(14) 0.053(2) 0.0378(17) 0.0018(15) 0.0137(13) 0.0114(13)
C8 0.0134(13) 0.070(2) 0.0254(14) -0.0116(15) 0.0064(11) -0.0001(13)
C9 0.0188(14) 0.0493(19) 0.0382(17) -0.0094(14) 0.0130(12) -0.0100(13)
C10 0.0239(14) 0.056(2) 0.0260(14) -0.0010(13) 0.0133(12) -0.0080(13)
C11 0.0173(12) 0.0216(12) 0.0197(12) -0.0011(9) 0.0086(10) 0.0015(9)
C12 0.0222(13) 0.0221(13) 0.0246(13) -0.0006(10) 0.0081(11) 0.0024(10)
C13 0.0278(14) 0.0237(13) 0.0297(14) 0.0069(11) 0.0117(12) 0.0075(11)
C14 0.0226(13) 0.0350(15) 0.0229(13) 0.0082(11) 0.0047(11) 0.0050(11)
C15 0.0185(12) 0.0342(15) 0.0207(13) 0.0003(11) 0.0064(10) -0.0020(11)
C16 0.0203(12) 0.0235(13) 0.0203(12) 0.0003(10) 0.0068(10) -0.0006(10)
C17 0.0440(19) 0.0273(15) 0.0419(18) 0.0120(13) 0.0120(15) 0.0108(14)
C18 0.065(2) 0.0386(19) 0.0390(19) 0.0142(15) 0.0137(18) 0.0015(17)
C19 0.056(3) 0.046(2) 0.119(4) 0.027(3) 0.038(3) 0.029(2)
C20 0.064(2) 0.0187(14) 0.054(2) 0.0047(14) 0.0242(19) 0.0058(15)
C21 0.0294(15) 0.0411(17) 0.0218(14) -0.0033(12) 0.0042(12) -0.0095(13)
C22 0.051(2) 0.066(3) 0.0258(16) 0.0041(16) -0.0049(15) -0.0224(19)
C23 0.0257(15) 0.0482(19) 0.0339(16) -0.0012(14) 0.0059(13) -0.0123(14)
C24 0.049(2) 0.050(2) 0.0357(17) -0.0203(15) 0.0149(16) -0.0161(16)
C25 0.0201(12) 0.0258(13) 0.0156(11) -0.0008(10) 0.0071(10) -0.0009(10)
C26 0.0181(12) 0.0311(14) 0.0163(12) -0.0002(10) 0.0031(10) -0.0034(10)
C27 0.0238(13) 0.0309(14) 0.0169(12) -0.0011(10) 0.0070(10) -0.0072(11)
C28 0.0234(13) 0.0291(14) 0.0224(13) 0.0050(11) 0.0073(11) -0.0023(11)
C29 0.0181(12) 0.0298(14) 0.0195(12) -0.0002(10) 0.0058(10) -0.0014(10)
C30 0.0178(12) 0.0245(13) 0.0205(12) -0.0011(10) 0.0072(10) -0.0025(10)
C31 0.0249(14) 0.0350(15) 0.0194(13) 0.0049(11) 0.0066(11) -0.0088(12)
C32 0.0323(17) 0.057(2) 0.0284(16) 0.0090(14) 0.0015(13) -0.0214(15)
C33 0.046(2) 0.0344(18) 0.077(3) -0.0021(17) 0.036(2) -0.0106(15)
C34 0.0340(17) 0.058(2) 0.0315(16) -0.0046(15) 0.0164(14) -0.0171(15)
C35 0.0198(8) 0.0332(10) 0.0338(10) 0.0041(8) 0.0068(7) 0.0018(7)
C36 0.0209(11) 0.0345(12) 0.0353(12) 0.0027(11) 0.0068(10) 0.0028(10)
C37 0.0200(10) 0.0339(11) 0.0337(11) 0.0043(9) 0.0063(9) 0.0016(9)
C38 0.0200(14) 0.0342(15) 0.0345(15) 0.0057(13) 0.0060(13) 0.0010(13)
C39 0.0216(10) 0.0355(11) 0.0364(11) 0.0009(10) 0.0074(9) 0.0036(9)
C40 0.0198(10) 0.0337(11) 0.0325(11) 0.0038(9) 0.0064(9) 0.0018(9)
C41 0.0199(9) 0.0342(11) 0.0346(11) 0.0055(9) 0.0060(9) 0.0008(9)
C42 0.0190(12) 0.0162(11) 0.0138(11) -0.0001(9) 0.0043(9) -0.0015(9)
C43 0.0231(12) 0.0153(11) 0.0134(11) 0.0009(9) 0.0036(9) -0.0020(9)
C44 0.0190(12) 0.0186(12) 0.0165(11) 0.0022(9) 0.0020(10) -0.0002(9)
C45 0.0159(11) 0.0191(12) 0.0162(11) -0.0007(9) 0.0013(9) -0.0030(9)
C46 0.0187(12) 0.0154(11) 0.0117(10) 0.0002(8) 0.0033(9) -0.0015(9)
C47 0.0290(14) 0.0149(11) 0.0182(12) 0.0001(9) 0.0078(10) -0.0031(10)
C48 0.0303(14) 0.0212(13) 0.0199(12) 0.0011(10) 0.0030(11) -0.0055(11)
C49 0.0372(16) 0.0255(14) 0.0235(14) 0.0002(11) 0.0048(12) -0.0132(12)
C50 0.0415(17) 0.0198(13) 0.0254(14) 0.0033(11) 0.0092(13) -0.0109(12)
C51 0.0370(16) 0.0193(12) 0.0218(13) 0.0022(10) 0.0126(12) -0.0034(11)
C52 0.0257(13) 0.0208(12) 0.0194(12) 0.0025(10) 0.0066(10) -0.0026(10)
C53 0.0384(11) 0.0442(13) 0.0379(11) 0.0016(10) 0.0037(9) -0.0217(10)
C54 0.0371(12) 0.0454(14) 0.0377(12) 0.0003(11) 0.0053(10) -0.0201(12)
C55 0.0377(12) 0.0444(16) 0.0361(12) 0.0007(13) 0.0045(10) -0.0210(13)
C56 0.0406(16) 0.0438(17) 0.0415(16) 0.0018(15) 0.0005(14) -0.0216(15)
C57 0.0379(13) 0.0442(16) 0.0366(13) 0.0009(13) 0.0042(11) -0.0213(13)
C58 0.0386(12) 0.0452(14) 0.0391(12) 0.0012(11) 0.0036(10) -0.0211(12)
C59 0.0396(12) 0.0445(14) 0.0411(12) 0.0019(11) 0.0017(10) -0.0212(11)
C60 0.0386(16) 0.0216(13) 0.0296(15) 0.0112(11) 0.0109(13) -0.0017(12)
C61 0.049(2) 0.0341(17) 0.0432(19) 0.0096(14) 0.0167(16) 0.0057(15)
C62 0.0459(19) 0.0354(17) 0.0274(15) 0.0083(13) 0.0029(14) 0.0012(14)
C63 0.047(2) 0.045(2) 0.0437(19) 0.0279(16) 0.0097(16) -0.0067(16)
C64 0.0155(11) 0.0152(11) 0.0162(11) 0.0008(9) 0.0067(9) -0.0003(9)
C65 0.0147(11) 0.0184(11) 0.0131(11) 0.0007(9) 0.0033(9) 0.0000(9)
C66 0.0139(11) 0.0160(11) 0.0187(11) -0.0016(9) 0.0047(9) -0.0010(9)
C67 0.0169(11) 0.0144(11) 0.0209(12) 0.0020(9) 0.0054(10) 0.0007(9)
C68 0.0173(11) 0.0170(11) 0.0163(11) 0.0023(9) 0.0072(9) 0.0011(9)
C69 0.0172(11) 0.0158(11) 0.0153(11) -0.0007(9) 0.0042(9) -0.0020(9)
C70 0.0191(12) 0.0176(12) 0.0204(12) -0.0030(9) 0.0032(10) -0.0022(9)
C71 0.0406(17) 0.0227(14) 0.0188(13) -0.0043(10) 0.0007(12) -0.0049(12)
C72 0.0225(14) 0.0305(15) 0.0359(16) -0.0096(12) 0.0087(12) -0.0094(11)
C73 0.0272(14) 0.0205(13) 0.0279(14) -0.0060(11) 0.0072(11) -0.0007(11)
C74 0.0221(12) 0.0171(12) 0.0155(11) 0.0036(9) 0.0054(10) 0.0008(9)
C75 0.0359(16) 0.0203(13) 0.0214(13) 0.0059(10) 0.0052(12) 0.0009(11)
C76 0.0238(13) 0.0260(13) 0.0177(12) 0.0045(10) 0.0042(10) 0.0001(11)
C77 0.0249(14) 0.0316(14) 0.0207(13) 0.0059(11) 0.0091(11) 0.0034(11)
Sn2 0.01583(8) 0.01361(8) 0.01561(8) 0.00263(6) 0.00386(6) 0.00032(6)
Se2 0.01701(13) 0.02491(14) 0.03205(15) 0.01107(11) -0.00035(11) -0.00132(10)
C78 0.0148(11) 0.0155(11) 0.0152(11) 0.0020(9) 0.0033(9) 0.0014(9)
C79 0.0167(12) 0.0164(11) 0.0188(12) 0.0022(9) 0.0035(9) -0.0006(9)
C80 0.0171(12) 0.0162(12) 0.0247(13) 0.0032(10) 0.0016(10) -0.0029(9)
C81 0.0131(11) 0.0186(12) 0.0219(12) 0.0016(9) -0.0003(9) 0.0007(9)
C82 0.0168(11) 0.0164(11) 0.0137(11) 0.0014(9) 0.0000(9) -0.0002(9)
Fe2 0.01487(16) 0.01900(17) 0.01691(17) 0.00387(13) 0.00413(13) -0.00018(13)
C83 0.0362(16) 0.0382(16) 0.0185(13) -0.0046(11) 0.0085(12) -0.0106(13)
C84 0.0384(17) 0.0459(18) 0.0154(13) 0.0032(12) -0.0017(12) 0.0159(14)
C85 0.084(3) 0.0385(19) 0.0255(16) 0.0043(14) 0.0226(18) -0.0189(19)
C86 0.0365(18) 0.084(3) 0.0315(17) -0.0127(18) 0.0220(15) -0.0139(18)
C87 0.0432(18) 0.0373(17) 0.0235(14) -0.0015(12) 0.0109(13) 0.0129(14)
C88 0.0197(12) 0.0164(11) 0.0199(12) 0.0052(9) 0.0056(10) 0.0021(9)
C89 0.0198(12) 0.0156(11) 0.0213(12) 0.0029(9) 0.0065(10) 0.0004(9)
C90 0.0182(12) 0.0189(12) 0.0182(11) 0.0041(9) 0.0039(10) 0.0023(9)
C91 0.0228(13) 0.0155(12) 0.0260(13) 0.0062(10) 0.0048(11) 0.0049(10)
C92 0.0242(13) 0.0151(12) 0.0287(14) 0.0031(10) 0.0073(11) 0.0008(10)
C93 0.0167(12) 0.0183(12) 0.0265(13) 0.0028(10) 0.0036(10) -0.0013(9)
C94 0.0196(12) 0.0194(12) 0.0227(12) 0.0052(10) 0.0021(10) 0.0041(10)
C95 0.0190(14) 0.054(2) 0.0292(15) 0.0146(14) 0.0047(12) 0.0034(13)
C96 0.0302(15) 0.0221(14) 0.0344(16) 0.0025(12) -0.0068(13) 0.0019(12)
C97 0.0234(13) 0.0212(13) 0.0217(13) 0.0048(10) 0.0002(11) 0.0052(10)
C98 0.0248(14) 0.0151(12) 0.0407(16) 0.0041(11) 0.0014(12) -0.0012(10)
C99 0.0342(19) 0.0167(15) 0.100(3) -0.0040(17) -0.002(2) 0.0020(13)
C100 0.0430(19) 0.0383(18) 0.0409(18) 0.0135(15) 0.0063(15) -0.0144(15)
C101 0.0327(16) 0.0223(14) 0.0424(17) -0.0051(12) 0.0103(14) -0.0067(12)
C102 0.0165(11) 0.0147(11) 0.0174(11) 0.0015(9) 0.0057(9) 0.0016(9)
C103 0.0175(12) 0.0162(11) 0.0160(11) 0.0002(9) 0.0043(9) 0.0010(9)
C104 0.0177(12) 0.0171(12) 0.0189(12) 0.0017(9) 0.0062(10) 0.0026(9)
C105 0.0243(13) 0.0141(11) 0.0220(12) 0.0026(9) 0.0068(10) 0.0044(10)
C106 0.0216(12) 0.0157(11) 0.0201(12) -0.0027(9) 0.0074(10) -0.0006(9)
C107 0.0190(12) 0.0193(12) 0.0142(11) 0.0024(9) 0.0019(9) 0.0019(9)
C108 0.0227(13) 0.0196(12) 0.0192(12) 0.0043(10) 0.0023(10) 0.0059(10)
C109 0.0322(17) 0.052(2) 0.0332(16) 0.0001(15) 0.0003(14) 0.0227(15)
C110 0.0361(16) 0.0284(15) 0.0211(13) 0.0047(11) -0.0053(12) -0.0021(12)
C111 0.0351(17) 0.0405(17) 0.0243(14) 0.0157(13) 0.0029(12) 0.0012(13)
C112 0.0293(14) 0.0194(12) 0.0217(13) -0.0053(10) 0.0077(11) -0.0029(10)
C113 0.0484(19) 0.0169(13) 0.0320(15) -0.0047(11) 0.0104(14) -0.0037(12)
C114 0.0296(15) 0.0293(14) 0.0264(14) -0.0106(11) 0.0080(12) -0.0063(12)
C115 0.0359(16) 0.0319(15) 0.0285(15) -0.0114(12) 0.0142(13) -0.0054(13)
C116 0.0166(11) 0.0155(11) 0.0132(11) -0.0003(9) 0.0042(9) 0.0011(9)
C117 0.0149(11) 0.0166(11) 0.0178(11) -0.0016(9) 0.0047(9) 0.0016(9)
C118 0.0174(12) 0.0202(12) 0.0159(11) -0.0003(9) 0.0021(9) 0.0033(9)
C119 0.0189(12) 0.0176(12) 0.0177(12) 0.0025(9) 0.0044(10) 0.0024(9)
C120 0.0165(11) 0.0172(11) 0.0154(11) 0.0002(9) 0.0044(9) 0.0010(9)
Fe3 0.01849(17) 0.02245(18) 0.01614(17) 0.00335(14) 0.00722(14) 0.00392(14)
C121 0.0394(18) 0.0474(19) 0.0331(16) 0.0002(14) 0.0214(14) 0.0180(15)
C122 0.0453(19) 0.069(2) 0.0279(16) 0.0160(16) 0.0257(15) 0.0268(18)
C123 0.0369(18) 0.053(2) 0.051(2) 0.0252(17) 0.0305(16) 0.0112(15)
C124 0.0198(14) 0.0489(19) 0.0455(18) 0.0102(15) 0.0182(13) -0.0005(13)
C125 0.0231(14) 0.0457(18) 0.0339(15) 0.0147(13) 0.0165(12) 0.0147(13)
C126 0.0223(12) 0.0158(11) 0.0150(11) -0.0021(9) 0.0044(10) 0.0016(9)
C127 0.0224(13) 0.0192(12) 0.0185(12) -0.0038(9) 0.0051(10) 0.0011(10)
C128 0.0263(13) 0.0169(12) 0.0202(12) -0.0030(9) 0.0077(10) 0.0033(10)
C129 0.0283(14) 0.0157(12) 0.0260(13) -0.0040(10) 0.0075(11) 0.0017(10)
C130 0.0233(13) 0.0195(12) 0.0214(12) -0.0042(10) 0.0072(10) -0.0015(10)
C131 0.0204(12) 0.0173(12) 0.0187(12) -0.0028(9) 0.0052(10) 0.0019(9)
C132 0.0245(13) 0.0186(12) 0.0278(14) -0.0031(10) 0.0092(11) 0.0047(10)
C133 0.0230(14) 0.0242(14) 0.0377(16) -0.0016(12) 0.0066(12) 0.0071(11)
C134 0.0359(17) 0.0351(16) 0.0327(16) -0.0070(13) 0.0111(13) 0.0113(13)
C135 0.0308(15) 0.0241(14) 0.0403(17) 0.0054(12) 0.0141(13) 0.0098(12)
C136 0.0254(14) 0.0222(13) 0.0323(15) -0.0018(11) 0.0085(12) -0.0059(11)
C137 0.032(3) 0.033(3) 0.035(3) -0.010(2) 0.011(2) -0.009(2)
C138 0.035(5) 0.028(5) 0.097(10) -0.010(5) 0.043(6) -0.010(4)
C139 0.033(3) 0.052(4) 0.045(3) 0.006(3) 0.021(3) -0.009(2)
C140 0.050(7) 0.077(9) 0.034(5) 0.017(5) -0.007(5) -0.044(7)
C141 0.019(2) 0.031(3) 0.078(5) -0.019(3) 0.014(3) -0.0052(19)
C142 0.027(4) 0.022(4) 0.038(6) -0.003(4) 0.010(4) -0.010(3)
C143 0.0220(12) 0.0165(12) 0.0161(11) 0.0012(9) 0.0064(10) -0.0025(9)
C144 0.0256(13) 0.0154(11) 0.0163(11) 0.0037(9) 0.0060(10) 0.0016(10)
C145 0.0321(14) 0.0152(12) 0.0203(12) 0.0028(9) 0.0087(11) -0.0017(10)
C146 0.0346(15) 0.0191(13) 0.0225(13) -0.0007(10) 0.0040(12) -0.0096(11)
C147 0.0286(14) 0.0210(13) 0.0198(12) 0.0020(10) -0.0003(11) -0.0055(11)
C148 0.0265(13) 0.0154(12) 0.0204(12) 0.0048(9) 0.0043(10) -0.0008(10)
C149 0.0405(16) 0.0144(12) 0.0235(13) 0.0032(10) 0.0101(12) -0.0023(11)
C150 0.0504(19) 0.0176(13) 0.0265(14) 0.0053(11) 0.0078(13) 0.0057(12)
C151 0.0455(18) 0.0173(13) 0.0320(15) -0.0026(11) 0.0119(14) -0.0032(12)
C152 0.058(2) 0.0223(14) 0.0373(17) 0.0082(12) 0.0218(16) -0.0033(14)
C153 0.0353(17) 0.0250(15) 0.0280(15) 0.0038(12) -0.0084(13) -0.0080(12)
C154 0.067(3) 0.034(2) 0.070(3) 0.0102(19) -0.042(2) -0.0239(19)
C155 0.0255(15) 0.0454(19) 0.0362(17) 0.0097(14) -0.0015(13) -0.0056(13)
C156 0.052(2) 0.046(2) 0.0195(14) 0.0034(13) -0.0030(14) 0.0083(16)
Fe4 0.01888(17) 0.01500(16) 0.01295(16) -0.00039(12) 0.00334(13) -0.00176(13)
C157 0.0441(18) 0.0253(14) 0.0149(12) -0.0025(10) 0.0000(12) 0.0016(12)
C158 0.0491(19) 0.0373(16) 0.0160(13) -0.0075(11) 0.0139(13) -0.0200(14)
C159 0.0311(15) 0.0388(16) 0.0214(13) -0.0119(12) 0.0092(12) -0.0004(12)
C160 0.0270(14) 0.0323(15) 0.0184(12) -0.0089(11) 0.0035(11) -0.0075(11)
C161 0.0391(16) 0.0203(13) 0.0192(13) -0.0072(10) 0.0061(12) -0.0039(11)
C162 0.461(7) 0.252(6) 0.182(5) -0.080(5) 0.134(6) -0.147(6)
C163 0.461(7) 0.252(6) 0.182(5) -0.080(5) 0.134(6) -0.147(6)
C164 0.461(7) 0.252(6) 0.182(5) -0.080(5) 0.133(6) -0.147(6)
C165 0.461(7) 0.252(6) 0.182(5) -0.080(5) 0.133(6) -0.147(6)
C166 0.461(7) 0.252(6) 0.182(5) -0.080(5) 0.133(6) -0.147(6)
C167 0.461(7) 0.252(6) 0.182(5) -0.080(5) 0.133(6) -0.147(6)
 
_geom_special_details
;
 All esds (except the esd in the dihedral angle between two l.s. planes)
 are estimated using the full covariance matrix.  The cell esds are taken
 into account individually in the estimation of esds in distances, angles
 and torsion angles; correlations between esds in cell parameters are only
 used when they are defined by crystal symmetry.  An approximate (isotropic)
 treatment of cell esds is used for estimating esds involving l.s. planes.
;
 
loop_
 _geom_bond_atom_site_label_1
 _geom_bond_atom_site_label_2
 _geom_bond_distance
 _geom_bond_site_symmetry_2
 _geom_bond_publ_flag
Sn1 C42 2.096(2) . ?
Sn1 C1 2.106(2) . ?
Sn1 Se1 2.3425(3) . ?
C1 C2 1.435(3) . ?
C1 C5 1.437(3) . ?
C1 Fe1 2.027(2) . ?
C2 C3 1.413(4) . ?
C2 C25 1.471(4) . ?
C2 Fe1 2.041(2) . ?
C3 C4 1.412(4) . ?
C3 Fe1 2.044(2) . ?
C4 C5 1.429(3) . ?
C4 Fe1 2.027(3) . ?
C5 C11 1.477(3) . ?
C5 Fe1 2.019(2) . ?
Fe1 C8 2.029(3) . ?
Fe1 C7 2.030(3) . ?
Fe1 C6 2.032(3) . ?
Fe1 C10 2.033(3) . ?
Fe1 C9 2.038(3) . ?
C6 C10 1.398(5) . ?
C6 C7 1.424(4) . ?
C7 C8 1.411(5) . ?
C8 C9 1.396(5) . ?
C9 C10 1.415(4) . ?
C11 C16 1.383(4) . ?
C11 C12 1.393(4) . ?
C12 C13 1.379(4) . ?
C13 C14 1.391(4) . ?
C13 C17 1.522(4) . ?
C14 C15 1.380(4) . ?
C15 C16 1.396(4) . ?
C15 C21 1.523(4) . ?
C17 C19 1.505(5) . ?
C17 C20 1.514(5) . ?
C17 C18 1.556(5) . ?
C21 C22 1.521(4) . ?
C21 C23 1.524(4) . ?
C21 C24 1.528(5) . ?
C25 C30 1.387(4) . ?
C25 C26 1.392(4) . ?
C26 C27 1.386(4) . ?
C27 C28 1.382(4) . ?
C27 C31 1.529(4) . ?
C28 C29 1.391(4) . ?
C29 C30 1.387(4) . ?
C29 C35 1.525(4) . ?
C31 C33 1.508(5) . ?
C31 C34 1.524(4) . ?
C31 C32 1.525(4) . ?
C35 C37 1.313(17) . ?
C35 C39 1.484(5) . ?
C35 C41 1.526(5) . ?
C35 C40 1.561(5) . ?
C35 C36 1.617(17) . ?
C35 C38 1.706(17) . ?
C42 C43 1.444(3) . ?
C42 C46 1.447(3) . ?
C42 Fe4 2.035(2) . ?
C43 C44 1.420(4) . ?
C43 C47 1.480(3) . ?
C43 Fe4 2.029(2) . ?
C44 C45 1.406(3) . ?
C44 Fe4 2.038(2) . ?
C45 C46 1.412(3) . ?
C45 Fe4 2.053(2) . ?
C46 C64 1.483(3) . ?
C46 Fe4 2.056(2) . ?
C47 C48 1.391(4) . ?
C47 C52 1.394(4) . ?
C48 C49 1.388(4) . ?
C49 C50 1.392(4) . ?
C49 C53 1.539(4) . ?
C50 C51 1.384(4) . ?
C51 C52 1.383(4) . ?
C51 C60 1.534(4) . ?
C53 C58 1.263(13) . ?
C53 C55 1.472(10) . ?
C53 C59 1.483(6) . ?
C53 C57 1.57(3) . ?
C53 C54 1.604(7) . ?
C53 C56 1.769(14) . ?
C60 C63 1.519(4) . ?
C60 C62 1.526(4) . ?
C60 C61 1.532(5) . ?
C64 C69 1.381(3) . ?
C64 C65 1.397(3) . ?
C65 C66 1.382(3) . ?
C66 C67 1.393(3) . ?
C66 C70 1.526(3) . ?
C67 C68 1.377(3) . ?
C68 C69 1.391(3) . ?
C68 C74 1.530(3) . ?
C70 C71 1.522(4) . ?
C70 C73 1.530(4) . ?
C70 C72 1.535(4) . ?
C74 C77 1.517(4) . ?
C74 C76 1.521(4) . ?
C74 C75 1.524(3) . ?
Sn2 C78 2.108(2) . ?
Sn2 C116 2.112(2) . ?
Sn2 Se2 2.3464(3) . ?
C78 C82 1.440(3) . ?
C78 C79 1.445(3) . ?
C78 Fe2 2.038(2) . ?
C79 C80 1.419(4) . ?
C79 C88 1.472(3) . ?
C79 Fe2 2.030(3) . ?
C80 C81 1.410(3) . ?
C80 Fe2 2.033(3) . ?
C81 C82 1.417(3) . ?
C81 Fe2 2.046(2) . ?
C82 C102 1.475(3) . ?
C82 Fe2 2.040(2) . ?
Fe2 C85 2.022(3) . ?
Fe2 C84 2.029(3) . ?
Fe2 C86 2.032(3) . ?
Fe2 C83 2.045(3) . ?
Fe2 C87 2.046(3) . ?
C83 C87 1.397(4) . ?
C83 C84 1.407(4) . ?
C84 C85 1.394(5) . ?
C85 C86 1.403(6) . ?
C86 C87 1.390(5) . ?
C88 C93 1.390(3) . ?
C88 C89 1.390(3) . ?
C89 C90 1.389(3) . ?
C90 C91 1.393(4) . ?
C90 C94 1.527(3) . ?
C91 C92 1.384(4) . ?
C92 C93 1.384(3) . ?
C92 C98 1.528(4) . ?
C94 C97 1.522(3) . ?
C94 C95 1.525(4) . ?
C94 C96 1.529(4) . ?
C98 C101 1.517(4) . ?
C98 C99 1.518(4) . ?
C98 C100 1.526(5) . ?
C102 C107 1.384(3) . ?
C102 C103 1.389(3) . ?
C103 C104 1.385(3) . ?
C104 C105 1.392(3) . ?
C104 C108 1.522(3) . ?
C105 C106 1.381(3) . ?
C106 C107 1.392(3) . ?
C106 C112 1.528(3) . ?
C108 C110 1.516(4) . ?
C108 C109 1.519(4) . ?
C108 C111 1.526(4) . ?
C112 C114 1.520(4) . ?
C112 C113 1.526(4) . ?
C112 C115 1.529(4) . ?
C116 C117 1.435(3) . ?
C116 C120 1.439(3) . ?
C116 Fe3 2.032(2) . ?
C117 C118 1.415(3) . ?
C117 C126 1.470(3) . ?
C117 Fe3 2.031(2) . ?
C118 C119 1.414(3) . ?
C118 Fe3 2.040(2) . ?
C119 C120 1.421(3) . ?
C119 Fe3 2.028(2) . ?
C120 C143 1.475(3) . ?
C120 Fe3 2.027(2) . ?
Fe3 C124 2.028(3) . ?
Fe3 C123 2.030(3) . ?
Fe3 C122 2.035(3) . ?
Fe3 C121 2.037(3) . ?
Fe3 C125 2.037(3) . ?
C121 C125 1.403(5) . ?
C121 C122 1.411(5) . ?
C122 C123 1.406(5) . ?
C123 C124 1.411(5) . ?
C124 C125 1.411(5) . ?
C126 C131 1.385(4) . ?
C126 C127 1.396(3) . ?
C127 C128 1.380(4) . ?
C128 C129 1.382(4) . ?
C128 C132 1.528(4) . ?
C129 C130 1.385(4) . ?
C130 C131 1.387(3) . ?
C130 C136 1.519(4) . ?
C132 C135 1.520(4) . ?
C132 C133 1.526(4) . ?
C132 C134 1.527(4) . ?
C136 C141 1.463(6) . ?
C136 C140 1.489(10) . ?
C136 C139 1.503(6) . ?
C136 C142 1.516(9) . ?
C136 C137 1.572(5) . ?
C136 C138 1.667(11) . ?
C143 C148 1.380(3) . ?
C143 C144 1.392(3) . ?
C144 C145 1.383(4) . ?
C145 C146 1.391(4) . ?
C145 C149 1.523(3) . ?
C146 C147 1.382(4) . ?
C147 C148 1.392(4) . ?
C147 C153 1.527(4) . ?
C149 C150 1.524(4) . ?
C149 C152 1.529(4) . ?
C149 C151 1.536(4) . ?
C153 C155 1.518(5) . ?
C153 C154 1.523(4) . ?
C153 C156 1.526(5) . ?
Fe4 C161 2.030(3) . ?
Fe4 C159 2.030(3) . ?
Fe4 C160 2.046(3) . ?
Fe4 C158 2.049(3) . ?
Fe4 C157 2.055(3) . ?
C157 C158 1.407(5) . ?
C157 C160 1.410(4) . ?
C158 C159 1.408(4) . ?
C159 C161 1.409(4) . ?
C160 C161 1.404(4) . ?
C162 C164 1.480(17) . ?
C162 C166 1.496(18) . ?
C163 C167 1.428(17) . ?
C163 C165 1.509(18) . ?
C164 C165 1.402(16) . ?
C166 C167 1.451(17) . ?
 
loop_
 _geom_angle_atom_site_label_1
 _geom_angle_atom_site_label_2
 _geom_angle_atom_site_label_3
 _geom_angle
 _geom_angle_site_symmetry_1
 _geom_angle_site_symmetry_3
 _geom_angle_publ_flag
C42 Sn1 C1 110.04(9) . . ?
C42 Sn1 Se1 128.68(7) . . ?
C1 Sn1 Se1 121.18(7) . . ?
C2 C1 C5 107.9(2) . . ?
C2 C1 Fe1 69.87(14) . . ?
C5 C1 Fe1 68.89(14) . . ?
C2 C1 Sn1 114.76(18) . . ?
C5 C1 Sn1 137.29(18) . . ?
Fe1 C1 Sn1 128.72(12) . . ?
C3 C2 C1 108.1(2) . . ?
C3 C2 C25 128.4(2) . . ?
C1 C2 C25 123.4(2) . . ?
C3 C2 Fe1 69.86(14) . . ?
C1 C2 Fe1 68.83(14) . . ?
C25 C2 Fe1 126.16(18) . . ?
C4 C3 C2 108.1(2) . . ?
C4 C3 Fe1 69.05(15) . . ?
C2 C3 Fe1 69.68(14) . . ?
C3 C4 C5 109.2(2) . . ?
C3 C4 Fe1 70.35(15) . . ?
C5 C4 Fe1 69.04(14) . . ?
C4 C5 C1 106.7(2) . . ?
C4 C5 C11 123.1(2) . . ?
C1 C5 C11 130.0(2) . . ?
C4 C5 Fe1 69.59(15) . . ?
C1 C5 Fe1 69.50(14) . . ?
C11 C5 Fe1 121.05(17) . . ?
C5 Fe1 C4 41.37(10) . . ?
C5 Fe1 C1 41.61(10) . . ?
C4 Fe1 C1 69.11(10) . . ?
C5 Fe1 C8 105.83(11) . . ?
C4 Fe1 C8 128.66(13) . . ?
C1 Fe1 C8 115.58(11) . . ?
C5 Fe1 C7 112.97(12) . . ?
C4 Fe1 C7 106.21(13) . . ?
C1 Fe1 C7 147.03(12) . . ?
C8 Fe1 C7 40.69(14) . . ?
C5 Fe1 C6 146.80(13) . . ?
C4 Fe1 C6 115.42(12) . . ?
C1 Fe1 C6 170.96(12) . . ?
C8 Fe1 C6 68.41(12) . . ?
C7 Fe1 C6 41.05(13) . . ?
C5 Fe1 C10 169.63(12) . . ?
C4 Fe1 C10 148.97(12) . . ?
C1 Fe1 C10 132.26(12) . . ?
C8 Fe1 C10 68.08(12) . . ?
C7 Fe1 C10 68.37(14) . . ?
C6 Fe1 C10 40.24(14) . . ?
C5 Fe1 C9 129.37(11) . . ?
C4 Fe1 C9 167.70(12) . . ?
C1 Fe1 C9 109.20(12) . . ?
C8 Fe1 C9 40.16(14) . . ?
C7 Fe1 C9 68.20(14) . . ?
C6 Fe1 C9 68.14(13) . . ?
C10 Fe1 C9 40.70(12) . . ?
C5 Fe1 C2 69.74(10) . . ?
C4 Fe1 C2 68.44(10) . . ?
C1 Fe1 C2 41.31(9) . . ?
C8 Fe1 C2 149.93(12) . . ?
C7 Fe1 C2 169.16(12) . . ?
C6 Fe1 C2 131.57(11) . . ?
C10 Fe1 C2 110.99(12) . . ?
C9 Fe1 C2 118.90(12) . . ?
C5 Fe1 C3 69.49(10) . . ?
C4 Fe1 C3 40.60(10) . . ?
C1 Fe1 C3 69.00(10) . . ?
C8 Fe1 C3 167.71(13) . . ?
C7 Fe1 C3 129.52(13) . . ?
C6 Fe1 C3 108.88(12) . . ?
C10 Fe1 C3 118.19(11) . . ?
C9 Fe1 C3 151.22(12) . . ?
C2 Fe1 C3 40.47(10) . . ?
C10 C6 C7 108.0(3) . . ?
C10 C6 Fe1 69.92(17) . . ?
C7 C6 Fe1 69.42(17) . . ?
C8 C7 C6 107.2(3) . . ?
C8 C7 Fe1 69.62(17) . . ?
C6 C7 Fe1 69.53(17) . . ?
C9 C8 C7 108.6(3) . . ?
C9 C8 Fe1 70.25(17) . . ?
C7 C8 Fe1 69.69(17) . . ?
C8 C9 C10 107.9(3) . . ?
C8 C9 Fe1 69.59(18) . . ?
C10 C9 Fe1 69.46(17) . . ?
C6 C10 C9 108.2(3) . . ?
C6 C10 Fe1 69.84(17) . . ?
C9 C10 Fe1 69.84(17) . . ?
C16 C11 C12 118.7(2) . . ?
C16 C11 C5 121.8(2) . . ?
C12 C11 C5 119.4(2) . . ?
C13 C12 C11 121.7(3) . . ?
C12 C13 C14 117.8(3) . . ?
C12 C13 C17 122.6(3) . . ?
C14 C13 C17 119.6(3) . . ?
C15 C14 C13 122.5(3) . . ?
C14 C15 C16 117.9(3) . . ?
C14 C15 C21 122.5(2) . . ?
C16 C15 C21 119.6(3) . . ?
C11 C16 C15 121.3(2) . . ?
C19 C17 C20 109.2(3) . . ?
C19 C17 C13 109.3(3) . . ?
C20 C17 C13 113.0(3) . . ?
C19 C17 C18 109.5(3) . . ?
C20 C17 C18 106.6(3) . . ?
C13 C17 C18 109.2(3) . . ?
C22 C21 C15 112.4(3) . . ?
C22 C21 C23 108.0(3) . . ?
C15 C21 C23 109.1(2) . . ?
C22 C21 C24 108.8(3) . . ?
C15 C21 C24 109.3(2) . . ?
C23 C21 C24 109.2(3) . . ?
C30 C25 C26 119.1(2) . . ?
C30 C25 C2 121.3(2) . . ?
C26 C25 C2 119.6(2) . . ?
C27 C26 C25 121.6(2) . . ?
C28 C27 C26 117.6(2) . . ?
C28 C27 C31 120.5(2) . . ?
C26 C27 C31 121.7(2) . . ?
C27 C28 C29 122.6(3) . . ?
C30 C29 C28 118.2(2) . . ?
C30 C29 C35 122.3(2) . . ?
C28 C29 C35 119.5(2) . . ?
C25 C30 C29 120.9(2) . . ?
C33 C31 C34 110.5(3) . . ?
C33 C31 C32 108.9(3) . . ?
C34 C31 C32 107.3(3) . . ?
C33 C31 C27 110.8(2) . . ?
C34 C31 C27 107.4(2) . . ?
C32 C31 C27 111.9(2) . . ?
C37 C35 C29 113.4(7) . . ?
C39 C35 C29 109.4(3) . . ?
C39 C35 C41 110.8(3) . . ?
C29 C35 C41 112.7(2) . . ?
C39 C35 C40 109.0(3) . . ?
C29 C35 C40 108.7(2) . . ?
C41 C35 C40 106.0(3) . . ?
C37 C35 C36 116.1(10) . . ?
C29 C35 C36 114.5(6) . . ?
C37 C35 C38 110.7(10) . . ?
C29 C35 C38 104.1(6) . . ?
C36 C35 C38 95.8(9) . . ?
C43 C42 C46 107.5(2) . . ?
C43 C42 Fe4 68.97(14) . . ?
C46 C42 Fe4 70.06(13) . . ?
C43 C42 Sn1 132.03(18) . . ?
C46 C42 Sn1 120.29(17) . . ?
Fe4 C42 Sn1 122.46(11) . . ?
C44 C43 C42 106.8(2) . . ?
C44 C43 C47 122.3(2) . . ?
C42 C43 C47 130.8(2) . . ?
C44 C43 Fe4 69.88(14) . . ?
C42 C43 Fe4 69.40(13) . . ?
C47 C43 Fe4 126.70(17) . . ?
C45 C44 C43 109.4(2) . . ?
C45 C44 Fe4 70.46(14) . . ?
C43 C44 Fe4 69.26(14) . . ?
C44 C45 C46 108.7(2) . . ?
C44 C45 Fe4 69.32(14) . . ?
C46 C45 Fe4 70.02(14) . . ?
C45 C46 C42 107.5(2) . . ?
C45 C46 C64 123.6(2) . . ?
C42 C46 C64 128.7(2) . . ?
C45 C46 Fe4 69.78(14) . . ?
C42 C46 Fe4 68.53(13) . . ?
C64 C46 Fe4 130.38(16) . . ?
C48 C47 C52 118.7(2) . . ?
C48 C47 C43 123.3(2) . . ?
C52 C47 C43 117.9(2) . . ?
C49 C48 C47 121.4(3) . . ?
C48 C49 C50 117.7(3) . . ?
C48 C49 C53 120.8(3) . . ?
C50 C49 C53 121.5(3) . . ?
C51 C50 C49 122.9(3) . . ?
C52 C51 C50 117.7(3) . . ?
C52 C51 C60 120.3(3) . . ?
C50 C51 C60 122.0(2) . . ?
C51 C52 C47 121.7(3) . . ?
C55 C53 C59 112.1(4) . . ?
C58 C53 C49 111.9(6) . . ?
C55 C53 C49 112.4(4) . . ?
C59 C53 C49 114.6(3) . . ?
C58 C53 C57 131.0(14) . . ?
C49 C53 C57 107.5(9) . . ?
C55 C53 C54 104.5(6) . . ?
C59 C53 C54 103.5(4) . . ?
C49 C53 C54 108.8(3) . . ?
C58 C53 C56 105.8(8) . . ?
C49 C53 C56 99.4(5) . . ?
C57 C53 C56 95.0(11) . . ?
C63 C60 C62 107.5(3) . . ?
C63 C60 C61 108.7(3) . . ?
C62 C60 C61 108.6(3) . . ?
C63 C60 C51 112.3(3) . . ?
C62 C60 C51 111.1(2) . . ?
C61 C60 C51 108.6(2) . . ?
C69 C64 C65 118.8(2) . . ?
C69 C64 C46 122.3(2) . . ?
C65 C64 C46 118.8(2) . . ?
C66 C65 C64 121.1(2) . . ?
C65 C66 C67 118.0(2) . . ?
C65 C66 C70 123.0(2) . . ?
C67 C66 C70 118.9(2) . . ?
C68 C67 C66 122.5(2) . . ?
C67 C68 C69 117.9(2) . . ?
C67 C68 C74 122.1(2) . . ?
C69 C68 C74 119.8(2) . . ?
C64 C69 C68 121.6(2) . . ?
C71 C70 C66 112.3(2) . . ?
C71 C70 C73 107.5(2) . . ?
C66 C70 C73 110.9(2) . . ?
C71 C70 C72 108.6(2) . . ?
C66 C70 C72 108.6(2) . . ?
C73 C70 C72 108.8(2) . . ?
C77 C74 C76 109.1(2) . . ?
C77 C74 C75 108.4(2) . . ?
C76 C74 C75 108.3(2) . . ?
C77 C74 C68 108.1(2) . . ?
C76 C74 C68 110.9(2) . . ?
C75 C74 C68 111.9(2) . . ?
C78 Sn2 C116 109.94(9) . . ?
C78 Sn2 Se2 128.16(6) . . ?
C116 Sn2 Se2 121.90(7) . . ?
C82 C78 C79 107.3(2) . . ?
C82 C78 Fe2 69.40(14) . . ?
C79 C78 Fe2 68.89(14) . . ?
C82 C78 Sn2 119.45(17) . . ?
C79 C78 Sn2 132.83(17) . . ?
Fe2 C78 Sn2 132.50(12) . . ?
C80 C79 C78 107.0(2) . . ?
C80 C79 C88 121.9(2) . . ?
C78 C79 C88 131.0(2) . . ?
C80 C79 Fe2 69.66(15) . . ?
C78 C79 Fe2 69.48(14) . . ?
C88 C79 Fe2 124.14(18) . . ?
C81 C80 C79 109.4(2) . . ?
C81 C80 Fe2 70.27(14) . . ?
C79 C80 Fe2 69.43(14) . . ?
C80 C81 C82 108.1(2) . . ?
C80 C81 Fe2 69.29(14) . . ?
C82 C81 Fe2 69.49(13) . . ?
C81 C82 C78 108.1(2) . . ?
C81 C82 C102 123.9(2) . . ?
C78 C82 C102 127.9(2) . . ?
C81 C82 Fe2 69.93(14) . . ?
C78 C82 Fe2 69.24(13) . . ?
C102 C82 Fe2 127.95(17) . . ?
C85 Fe2 C84 40.26(15) . . ?
C85 Fe2 C79 112.43(13) . . ?
C84 Fe2 C79 108.39(11) . . ?
C85 Fe2 C86 40.48(16) . . ?
C84 Fe2 C86 67.81(14) . . ?
C79 Fe2 C86 143.45(14) . . ?
C85 Fe2 C80 105.22(12) . . ?
C84 Fe2 C80 129.90(12) . . ?
C79 Fe2 C80 40.90(10) . . ?
C86 Fe2 C80 111.91(13) . . ?
C85 Fe2 C78 146.97(14) . . ?
C84 Fe2 C78 117.76(12) . . ?
C79 Fe2 C78 41.63(9) . . ?
C86 Fe2 C78 172.54(14) . . ?
C80 Fe2 C78 68.93(10) . . ?
C85 Fe2 C82 168.35(14) . . ?
C84 Fe2 C82 151.14(13) . . ?
C79 Fe2 C82 69.62(10) . . ?
C86 Fe2 C82 131.47(14) . . ?
C80 Fe2 C82 68.38(10) . . ?
C78 Fe2 C82 41.35(9) . . ?
C85 Fe2 C83 67.53(13) . . ?
C84 Fe2 C83 40.41(13) . . ?
C79 Fe2 C83 134.43(12) . . ?
C86 Fe2 C83 67.25(13) . . ?
C80 Fe2 C83 170.28(11) . . ?
C78 Fe2 C83 113.26(11) . . ?
C82 Fe2 C83 119.89(11) . . ?
C85 Fe2 C81 128.42(14) . . ?
C84 Fe2 C81 167.55(13) . . ?
C79 Fe2 C81 69.05(10) . . ?
C86 Fe2 C81 106.55(13) . . ?
C80 Fe2 C81 40.44(10) . . ?
C78 Fe2 C81 69.00(10) . . ?
C82 Fe2 C81 40.58(10) . . ?
C83 Fe2 C81 149.19(12) . . ?
C85 Fe2 C87 67.48(14) . . ?
C84 Fe2 C87 67.64(12) . . ?
C79 Fe2 C87 174.30(12) . . ?
C86 Fe2 C87 39.85(15) . . ?
C80 Fe2 C87 144.77(12) . . ?
C78 Fe2 C87 135.83(12) . . ?
C82 Fe2 C87 111.69(11) . . ?
C83 Fe2 C87 39.94(13) . . ?
C81 Fe2 C87 115.74(12) . . ?
C87 C83 C84 108.0(3) . . ?
C87 C83 Fe2 70.07(17) . . ?
C84 C83 Fe2 69.16(17) . . ?
C85 C84 C83 107.6(3) . . ?
C85 C84 Fe2 69.60(18) . . ?
C83 C84 Fe2 70.43(16) . . ?
C84 C85 C86 108.2(3) . . ?
C84 C85 Fe2 70.14(17) . . ?
C86 C85 Fe2 70.16(19) . . ?
C87 C86 C85 108.0(3) . . ?
C87 C86 Fe2 70.62(18) . . ?
C85 C86 Fe2 69.36(19) . . ?
C86 C87 C83 108.2(3) . . ?
C86 C87 Fe2 69.53(19) . . ?
C83 C87 Fe2 70.00(17) . . ?
C93 C88 C89 118.8(2) . . ?
C93 C88 C79 118.3(2) . . ?
C89 C88 C79 122.8(2) . . ?
C90 C89 C88 121.1(2) . . ?
C89 C90 C91 118.0(2) . . ?
C89 C90 C94 121.0(2) . . ?
C91 C90 C94 121.0(2) . . ?
C92 C91 C90 122.6(2) . . ?
C91 C92 C93 117.7(2) . . ?
C91 C92 C98 121.9(2) . . ?
C93 C92 C98 120.4(2) . . ?
C92 C93 C88 121.9(2) . . ?
C97 C94 C95 110.0(2) . . ?
C97 C94 C90 111.5(2) . . ?
C95 C94 C90 108.0(2) . . ?
C97 C94 C96 107.3(2) . . ?
C95 C94 C96 109.0(3) . . ?
C90 C94 C96 111.1(2) . . ?
C101 C98 C99 108.7(3) . . ?
C101 C98 C100 108.9(3) . . ?
C99 C98 C100 108.8(3) . . ?
C101 C98 C92 110.9(2) . . ?
C99 C98 C92 111.6(2) . . ?
C100 C98 C92 107.9(3) . . ?
C107 C102 C103 119.6(2) . . ?
C107 C102 C82 121.9(2) . . ?
C103 C102 C82 118.4(2) . . ?
C104 C103 C102 120.9(2) . . ?
C103 C104 C105 117.9(2) . . ?
C103 C104 C108 122.8(2) . . ?
C105 C104 C108 119.3(2) . . ?
C106 C105 C104 122.8(2) . . ?
C105 C106 C107 117.7(2) . . ?
C105 C106 C112 122.1(2) . . ?
C107 C106 C112 119.9(2) . . ?
C102 C107 C106 121.1(2) . . ?
C110 C108 C109 107.9(3) . . ?
C110 C108 C104 112.1(2) . . ?
C109 C108 C104 109.6(2) . . ?
C110 C108 C111 108.4(2) . . ?
C109 C108 C111 109.5(3) . . ?
C104 C108 C111 109.3(2) . . ?
C114 C112 C113 108.0(2) . . ?
C114 C112 C106 111.1(2) . . ?
C113 C112 C106 111.8(2) . . ?
C114 C112 C115 110.3(2) . . ?
C113 C112 C115 108.2(2) . . ?
C106 C112 C115 107.4(2) . . ?
C117 C116 C120 107.5(2) . . ?
C117 C116 Fe3 69.29(13) . . ?
C120 C116 Fe3 69.05(13) . . ?
C117 C116 Sn2 115.70(17) . . ?
C120 C116 Sn2 136.47(17) . . ?
Fe3 C116 Sn2 131.28(12) . . ?
C118 C117 C116 108.2(2) . . ?
C118 C117 C126 128.2(2) . . ?
C116 C117 C126 123.5(2) . . ?
C118 C117 Fe3 69.99(14) . . ?
C116 C117 Fe3 69.34(14) . . ?
C126 C117 Fe3 124.61(17) . . ?
C119 C118 C117 108.0(2) . . ?
C119 C118 Fe3 69.20(14) . . ?
C117 C118 Fe3 69.33(14) . . ?
C118 C119 C120 109.1(2) . . ?
C118 C119 Fe3 70.11(14) . . ?
C120 C119 Fe3 69.44(14) . . ?
C119 C120 C116 107.1(2) . . ?
C119 C120 C143 123.2(2) . . ?
C116 C120 C143 129.4(2) . . ?
C119 C120 Fe3 69.52(14) . . ?
C116 C120 Fe3 69.42(13) . . ?
C143 C120 Fe3 121.30(17) . . ?
C120 Fe3 C119 41.04(9) . . ?
C120 Fe3 C124 106.94(12) . . ?
C119 Fe3 C124 127.49(12) . . ?
C120 Fe3 C123 114.80(13) . . ?
C119 Fe3 C123 105.55(12) . . ?
C124 Fe3 C123 40.68(13) . . ?
C120 Fe3 C117 69.66(10) . . ?
C119 Fe3 C117 68.66(10) . . ?
C124 Fe3 C117 152.58(11) . . ?
C123 Fe3 C117 166.21(13) . . ?
C120 Fe3 C116 41.53(9) . . ?
C119 Fe3 C116 69.07(10) . . ?
C124 Fe3 C116 117.97(12) . . ?
C123 Fe3 C116 149.85(13) . . ?
C117 Fe3 C116 41.37(9) . . ?
C120 Fe3 C122 147.88(13) . . ?
C119 Fe3 C122 115.25(12) . . ?
C124 Fe3 C122 68.14(15) . . ?
C123 Fe3 C122 40.45(16) . . ?
C117 Fe3 C122 129.40(14) . . ?
C116 Fe3 C122 169.17(14) . . ?
C120 Fe3 C121 169.25(11) . . ?
C119 Fe3 C121 149.53(12) . . ?
C124 Fe3 C121 68.10(15) . . ?
C123 Fe3 C121 68.19(15) . . ?
C117 Fe3 C121 110.03(13) . . ?
C116 Fe3 C121 131.30(12) . . ?
C122 Fe3 C121 40.54(13) . . ?
C120 Fe3 C125 129.92(11) . . ?
C119 Fe3 C125 167.08(12) . . ?
C124 Fe3 C125 40.61(13) . . ?
C123 Fe3 C125 68.27(13) . . ?
C117 Fe3 C125 119.88(11) . . ?
C116 Fe3 C125 110.17(11) . . ?
C122 Fe3 C125 68.00(12) . . ?
C121 Fe3 C125 40.28(13) . . ?
C120 Fe3 C118 69.24(10) . . ?
C119 Fe3 C118 40.69(10) . . ?
C124 Fe3 C118 165.46(12) . . ?
C123 Fe3 C118 127.01(12) . . ?
C117 Fe3 C118 40.68(10) . . ?
C116 Fe3 C118 69.11(10) . . ?
C122 Fe3 C118 107.19(13) . . ?
C121 Fe3 C118 117.98(12) . . ?
C125 Fe3 C118 152.00(12) . . ?
C125 C121 C122 108.1(3) . . ?
C125 C121 Fe3 69.87(17) . . ?
C122 C121 Fe3 69.67(17) . . ?
C123 C122 C121 108.1(3) . . ?
C123 C122 Fe3 69.58(18) . . ?
C121 C122 Fe3 69.79(17) . . ?
C122 C123 C124 107.8(3) . . ?
C122 C123 Fe3 69.96(19) . . ?
C124 C123 Fe3 69.58(17) . . ?
C123 C124 C125 108.0(3) . . ?
C123 C124 Fe3 69.74(18) . . ?
C125 C124 Fe3 70.04(17) . . ?
C121 C125 C124 108.0(3) . . ?
C121 C125 Fe3 69.84(17) . . ?
C124 C125 Fe3 69.35(17) . . ?
C131 C126 C127 118.9(2) . . ?
C131 C126 C117 121.3(2) . . ?
C127 C126 C117 119.8(2) . . ?
C128 C127 C126 121.8(2) . . ?
C127 C128 C129 117.3(2) . . ?
C127 C128 C132 122.6(2) . . ?
C129 C128 C132 120.0(2) . . ?
C128 C129 C130 122.9(2) . . ?
C129 C130 C131 118.3(2) . . ?
C129 C130 C136 120.4(2) . . ?
C131 C130 C136 121.3(2) . . ?
C126 C131 C130 120.8(2) . . ?
C135 C132 C133 108.2(2) . . ?
C135 C132 C134 110.2(2) . . ?
C133 C132 C134 108.2(2) . . ?
C135 C132 C128 109.9(2) . . ?
C133 C132 C128 112.0(2) . . ?
C134 C132 C128 108.4(2) . . ?
C141 C136 C139 113.2(4) . . ?
C140 C136 C142 110.8(6) . . ?
C141 C136 C130 113.1(3) . . ?
C140 C136 C130 111.5(4) . . ?
C139 C136 C130 107.7(3) . . ?
C142 C136 C130 118.3(4) . . ?
C141 C136 C137 109.4(4) . . ?
C139 C136 C137 106.9(4) . . ?
C130 C136 C137 106.1(3) . . ?
C140 C136 C138 104.9(8) . . ?
C142 C136 C138 102.3(6) . . ?
C130 C136 C138 107.6(4) . . ?
C148 C143 C144 119.3(2) . . ?
C148 C143 C120 121.4(2) . . ?
C144 C143 C120 119.1(2) . . ?
C145 C144 C143 121.1(2) . . ?
C144 C145 C146 118.1(2) . . ?
C144 C145 C149 122.9(2) . . ?
C146 C145 C149 119.0(2) . . ?
C147 C146 C145 122.4(2) . . ?
C146 C147 C148 118.0(2) . . ?
C146 C147 C153 122.6(2) . . ?
C148 C147 C153 119.4(2) . . ?
C143 C148 C147 121.2(2) . . ?
C145 C149 C150 112.5(2) . . ?
C145 C149 C152 107.9(2) . . ?
C150 C149 C152 108.3(2) . . ?
C145 C149 C151 110.1(2) . . ?
C150 C149 C151 108.4(2) . . ?
C152 C149 C151 109.5(2) . . ?
C155 C153 C154 107.7(3) . . ?
C155 C153 C156 108.7(3) . . ?
C154 C153 C156 109.5(3) . . ?
C155 C153 C147 110.7(3) . . ?
C154 C153 C147 111.9(3) . . ?
C156 C153 C147 108.3(3) . . ?
C43 Fe4 C161 105.56(11) . . ?
C43 Fe4 C159 129.86(12) . . ?
C161 Fe4 C159 40.63(12) . . ?
C43 Fe4 C42 41.63(9) . . ?
C161 Fe4 C42 133.88(11) . . ?
C159 Fe4 C42 171.35(11) . . ?
C43 Fe4 C44 40.86(10) . . ?
C161 Fe4 C44 109.39(11) . . ?
C159 Fe4 C44 105.52(11) . . ?
C42 Fe4 C44 68.75(10) . . ?
C43 Fe4 C160 112.72(11) . . ?
C161 Fe4 C160 40.29(12) . . ?
C159 Fe4 C160 67.93(12) . . ?
C42 Fe4 C160 112.10(11) . . ?
C44 Fe4 C160 141.26(11) . . ?
C43 Fe4 C158 170.02(12) . . ?
C161 Fe4 C158 67.99(12) . . ?
C159 Fe4 C158 40.37(13) . . ?
C42 Fe4 C158 148.20(12) . . ?
C44 Fe4 C158 132.63(12) . . ?
C160 Fe4 C158 67.75(12) . . ?
C43 Fe4 C45 68.81(10) . . ?
C161 Fe4 C45 140.18(11) . . ?
C159 Fe4 C45 111.52(11) . . ?
C42 Fe4 C45 68.68(10) . . ?
C44 Fe4 C45 40.22(10) . . ?
C160 Fe4 C45 178.41(11) . . ?
C158 Fe4 C45 110.83(11) . . ?
C43 Fe4 C157 145.92(12) . . ?
C161 Fe4 C157 67.64(11) . . ?
C159 Fe4 C157 67.61(12) . . ?
C42 Fe4 C157 118.41(11) . . ?
C44 Fe4 C157 172.53(12) . . ?
C160 Fe4 C157 40.21(12) . . ?
C158 Fe4 C157 40.09(13) . . ?
C45 Fe4 C157 138.23(11) . . ?
C43 Fe4 C46 69.59(9) . . ?
C161 Fe4 C46 174.95(11) . . ?
C159 Fe4 C46 143.68(11) . . ?
C42 Fe4 C46 41.41(9) . . ?
C44 Fe4 C46 68.04(10) . . ?
C160 Fe4 C46 139.53(11) . . ?
C158 Fe4 C46 117.01(11) . . ?
C45 Fe4 C46 40.20(10) . . ?
C157 Fe4 C46 115.45(10) . . ?
C158 C157 C160 108.3(3) . . ?
C158 C157 Fe4 69.72(16) . . ?
C160 C157 Fe4 69.56(15) . . ?
C157 C158 C159 107.7(3) . . ?
C157 C158 Fe4 70.19(16) . . ?
C159 C158 Fe4 69.09(16) . . ?
C158 C159 C161 108.1(3) . . ?
C158 C159 Fe4 70.54(16) . . ?
C161 C159 Fe4 69.68(16) . . ?
C161 C160 C157 107.8(3) . . ?
C161 C160 Fe4 69.21(15) . . ?
C157 C160 Fe4 70.23(16) . . ?
C160 C161 C159 108.1(3) . . ?
C160 C161 Fe4 70.49(15) . . ?
C159 C161 Fe4 69.69(16) . . ?
C164 C162 C166 125.3(14) . . ?
C167 C163 C165 119.7(14) . . ?
C165 C164 C162 118.1(15) . . ?
C164 C165 C163 118.5(14) . . ?
C167 C166 C162 111.6(14) . . ?
C163 C167 C166 124.8(15) . . ?
 
loop_
 _geom_torsion_atom_site_label_1
 _geom_torsion_atom_site_label_2
 _geom_torsion_atom_site_label_3
 _geom_torsion_atom_site_label_4
 _geom_torsion
 _geom_torsion_site_symmetry_1
 _geom_torsion_site_symmetry_2
 _geom_torsion_site_symmetry_3
 _geom_torsion_site_symmetry_4
 _geom_torsion_publ_flag
C5 C1 C2 C3 -0.4(3) . . . . ?
Fe1 C1 C2 C3 -58.97(17) . . . . ?
Sn1 C1 C2 C3 176.65(16) . . . . ?
C5 C1 C2 C25 178.8(2) . . . . ?
Fe1 C1 C2 C25 120.2(2) . . . . ?
Sn1 C1 C2 C25 -4.2(3) . . . . ?
C5 C1 C2 Fe1 58.60(17) . . . . ?
Sn1 C1 C2 Fe1 -124.38(15) . . . . ?
C1 C2 C3 C4 -0.2(3) . . . . ?
C25 C2 C3 C4 -179.2(2) . . . . ?
Fe1 C2 C3 C4 -58.49(18) . . . . ?
C1 C2 C3 Fe1 58.34(17) . . . . ?
C25 C2 C3 Fe1 -120.7(3) . . . . ?
C2 C3 C4 C5 0.6(3) . . . . ?
Fe1 C3 C4 C5 -58.24(18) . . . . ?
C2 C3 C4 Fe1 58.88(18) . . . . ?
C3 C4 C5 C1 -0.9(3) . . . . ?
Fe1 C4 C5 C1 -59.90(17) . . . . ?
C3 C4 C5 C11 173.5(2) . . . . ?
Fe1 C4 C5 C11 114.5(2) . . . . ?
C3 C4 C5 Fe1 59.04(18) . . . . ?
C2 C1 C5 C4 0.8(3) . . . . ?
Fe1 C1 C5 C4 59.95(17) . . . . ?
Sn1 C1 C5 C4 -175.3(2) . . . . ?
C2 C1 C5 C11 -173.1(2) . . . . ?
Fe1 C1 C5 C11 -113.9(3) . . . . ?
Sn1 C1 C5 C11 10.9(4) . . . . ?
C2 C1 C5 Fe1 -59.20(17) . . . . ?
Sn1 C1 C5 Fe1 124.8(2) . . . . ?
C10 C6 C7 C8 0.2(3) . . . . ?
Fe1 C6 C7 C8 59.7(2) . . . . ?
C10 C6 C7 Fe1 -59.5(2) . . . . ?
C6 C7 C8 C9 0.1(3) . . . . ?
Fe1 C7 C8 C9 59.7(2) . . . . ?
C6 C7 C8 Fe1 -59.6(2) . . . . ?
C7 C8 C9 C10 -0.2(3) . . . . ?
Fe1 C8 C9 C10 59.1(2) . . . . ?
C7 C8 C9 Fe1 -59.3(2) . . . . ?
C7 C6 C10 C9 -0.3(3) . . . . ?
Fe1 C6 C10 C9 -59.5(2) . . . . ?
C7 C6 C10 Fe1 59.2(2) . . . . ?
C8 C9 C10 C6 0.3(3) . . . . ?
Fe1 C9 C10 C6 59.5(2) . . . . ?
C8 C9 C10 Fe1 -59.2(2) . . . . ?
C4 C5 C11 C16 -157.9(2) . . . . ?
C1 C5 C11 C16 15.1(4) . . . . ?
Fe1 C5 C11 C16 -73.3(3) . . . . ?
C4 C5 C11 C12 17.9(4) . . . . ?
C1 C5 C11 C12 -169.1(3) . . . . ?
Fe1 C5 C11 C12 102.5(3) . . . . ?
C16 C11 C12 C13 2.3(4) . . . . ?
C5 C11 C12 C13 -173.7(2) . . . . ?
C11 C12 C13 C14 -2.0(4) . . . . ?
C11 C12 C13 C17 176.5(3) . . . . ?
C12 C13 C14 C15 0.1(4) . . . . ?
C17 C13 C14 C15 -178.5(3) . . . . ?
C13 C14 C15 C16 1.4(4) . . . . ?
C13 C14 C15 C21 -179.5(3) . . . . ?
C12 C11 C16 C15 -0.6(4) . . . . ?
C5 C11 C16 C15 175.2(2) . . . . ?
C14 C15 C16 C11 -1.2(4) . . . . ?
C21 C15 C16 C11 179.8(2) . . . . ?
C12 C13 C17 C19 -114.4(4) . . . . ?
C14 C13 C17 C19 64.2(4) . . . . ?
C12 C13 C17 C20 7.4(4) . . . . ?
C14 C13 C17 C20 -174.1(3) . . . . ?
C12 C13 C17 C18 125.9(3) . . . . ?
C14 C13 C17 C18 -55.6(4) . . . . ?
C14 C15 C21 C22 5.0(4) . . . . ?
C16 C15 C21 C22 -176.0(3) . . . . ?
C14 C15 C21 C23 -114.8(3) . . . . ?
C16 C15 C21 C23 64.2(4) . . . . ?
C14 C15 C21 C24 125.8(3) . . . . ?
C16 C15 C21 C24 -55.1(4) . . . . ?
C3 C2 C25 C30 -57.3(4) . . . . ?
C1 C2 C25 C30 123.7(3) . . . . ?
Fe1 C2 C25 C30 -149.4(2) . . . . ?
C3 C2 C25 C26 125.6(3) . . . . ?
C1 C2 C25 C26 -53.4(3) . . . . ?
Fe1 C2 C25 C26 33.5(3) . . . . ?
C30 C25 C26 C27 2.0(4) . . . . ?
C2 C25 C26 C27 179.2(2) . . . . ?
C25 C26 C27 C28 -3.1(4) . . . . ?
C25 C26 C27 C31 172.7(2) . . . . ?
C26 C27 C28 C29 1.7(4) . . . . ?
C31 C27 C28 C29 -174.2(3) . . . . ?
C27 C28 C29 C30 0.8(4) . . . . ?
C27 C28 C29 C35 -178.7(3) . . . . ?
C26 C25 C30 C29 0.6(4) . . . . ?
C2 C25 C30 C29 -176.5(2) . . . . ?
C28 C29 C30 C25 -1.9(4) . . . . ?
C35 C29 C30 C25 177.5(2) . . . . ?
C28 C27 C31 C33 -50.4(4) . . . . ?
C26 C27 C31 C33 133.9(3) . . . . ?
C28 C27 C31 C34 70.4(4) . . . . ?
C26 C27 C31 C34 -105.3(3) . . . . ?
C28 C27 C31 C32 -172.1(3) . . . . ?
C26 C27 C31 C32 12.1(4) . . . . ?
C30 C29 C35 C37 66.7(9) . . . . ?
C28 C29 C35 C37 -113.8(9) . . . . ?
C30 C29 C35 C39 -122.5(3) . . . . ?
C28 C29 C35 C39 56.9(4) . . . . ?
C30 C29 C35 C41 1.3(4) . . . . ?
C28 C29 C35 C41 -179.3(3) . . . . ?
C30 C29 C35 C40 118.5(3) . . . . ?
C28 C29 C35 C40 -62.0(3) . . . . ?
C30 C29 C35 C36 -157.0(8) . . . . ?
C28 C29 C35 C36 22.5(8) . . . . ?
C30 C29 C35 C38 -53.7(7) . . . . ?
C28 C29 C35 C38 125.7(6) . . . . ?
C46 C42 C43 C44 0.5(3) . . . . ?
Fe4 C42 C43 C44 60.16(17) . . . . ?
Sn1 C42 C43 C44 175.48(18) . . . . ?
C46 C42 C43 C47 179.0(2) . . . . ?
Fe4 C42 C43 C47 -121.3(3) . . . . ?
Sn1 C42 C43 C47 -6.0(4) . . . . ?
C46 C42 C43 Fe4 -59.71(16) . . . . ?
Sn1 C42 C43 Fe4 115.3(2) . . . . ?
C42 C43 C44 C45 -0.7(3) . . . . ?
C47 C43 C44 C45 -179.4(2) . . . . ?
Fe4 C43 C44 C45 59.16(17) . . . . ?
C42 C43 C44 Fe4 -59.85(16) . . . . ?
C47 C43 C44 Fe4 121.4(2) . . . . ?
C43 C44 C45 C46 0.7(3) . . . . ?
Fe4 C44 C45 C46 59.10(17) . . . . ?
C43 C44 C45 Fe4 -58.43(17) . . . . ?
C44 C45 C46 C42 -0.4(3) . . . . ?
Fe4 C45 C46 C42 58.30(16) . . . . ?
C44 C45 C46 C64 175.6(2) . . . . ?
Fe4 C45 C46 C64 -125.7(2) . . . . ?
C44 C45 C46 Fe4 -58.67(17) . . . . ?
C43 C42 C46 C45 -0.1(3) . . . . ?
Fe4 C42 C46 C45 -59.08(16) . . . . ?
Sn1 C42 C46 C45 -175.77(16) . . . . ?
C43 C42 C46 C64 -175.7(2) . . . . ?
Fe4 C42 C46 C64 125.2(2) . . . . ?
Sn1 C42 C46 C64 8.5(3) . . . . ?
C43 C42 C46 Fe4 59.02(16) . . . . ?
Sn1 C42 C46 Fe4 -116.69(16) . . . . ?
C44 C43 C47 C48 -139.2(3) . . . . ?
C42 C43 C47 C48 42.4(4) . . . . ?
Fe4 C43 C47 C48 -51.3(4) . . . . ?
C44 C43 C47 C52 37.3(4) . . . . ?
C42 C43 C47 C52 -141.1(3) . . . . ?
Fe4 C43 C47 C52 125.3(2) . . . . ?
C52 C47 C48 C49 -1.4(4) . . . . ?
C43 C47 C48 C49 175.1(3) . . . . ?
C47 C48 C49 C50 1.3(4) . . . . ?
C47 C48 C49 C53 179.5(3) . . . . ?
C48 C49 C50 C51 -0.3(5) . . . . ?
C53 C49 C50 C51 -178.4(3) . . . . ?
C49 C50 C51 C52 -0.7(5) . . . . ?
C49 C50 C51 C60 -178.3(3) . . . . ?
C50 C51 C52 C47 0.6(4) . . . . ?
C60 C51 C52 C47 178.3(3) . . . . ?
C48 C47 C52 C51 0.4(4) . . . . ?
C43 C47 C52 C51 -176.3(2) . . . . ?
C48 C49 C53 C58 -116.2(8) . . . . ?
C50 C49 C53 C58 62.0(8) . . . . ?
C48 C49 C53 C55 40.8(6) . . . . ?
C50 C49 C53 C55 -141.1(5) . . . . ?
C48 C49 C53 C59 170.3(4) . . . . ?
C50 C49 C53 C59 -11.6(5) . . . . ?
C48 C49 C53 C57 34.1(12) . . . . ?
C50 C49 C53 C57 -147.8(12) . . . . ?
C48 C49 C53 C54 -74.4(4) . . . . ?
C50 C49 C53 C54 103.7(4) . . . . ?
C48 C49 C53 C56 132.4(5) . . . . ?
C50 C49 C53 C56 -49.5(6) . . . . ?
C52 C51 C60 C63 163.6(3) . . . . ?
C50 C51 C60 C63 -18.8(4) . . . . ?
C52 C51 C60 C62 43.2(4) . . . . ?
C50 C51 C60 C62 -139.2(3) . . . . ?
C52 C51 C60 C61 -76.3(3) . . . . ?
C50 C51 C60 C61 101.3(3) . . . . ?
C45 C46 C64 C69 100.5(3) . . . . ?
C42 C46 C64 C69 -84.5(3) . . . . ?
Fe4 C46 C64 C69 9.3(4) . . . . ?
C45 C46 C64 C65 -75.6(3) . . . . ?
C42 C46 C64 C65 99.4(3) . . . . ?
Fe4 C46 C64 C65 -166.81(18) . . . . ?
C69 C64 C65 C66 0.0(4) . . . . ?
C46 C64 C65 C66 176.2(2) . . . . ?
C64 C65 C66 C67 0.0(4) . . . . ?
C64 C65 C66 C70 -177.1(2) . . . . ?
C65 C66 C67 C68 -0.3(4) . . . . ?
C70 C66 C67 C68 176.8(2) . . . . ?
C66 C67 C68 C69 0.7(4) . . . . ?
C66 C67 C68 C74 -174.6(2) . . . . ?
C65 C64 C69 C68 0.4(4) . . . . ?
C46 C64 C69 C68 -175.7(2) . . . . ?
C67 C68 C69 C64 -0.8(4) . . . . ?
C74 C68 C69 C64 174.7(2) . . . . ?
C65 C66 C70 C71 -10.6(4) . . . . ?
C67 C66 C70 C71 172.3(2) . . . . ?
C65 C66 C70 C73 -131.0(3) . . . . ?
C67 C66 C70 C73 52.0(3) . . . . ?
C65 C66 C70 C72 109.5(3) . . . . ?
C67 C66 C70 C72 -67.5(3) . . . . ?
C67 C68 C74 C77 103.5(3) . . . . ?
C69 C68 C74 C77 -71.8(3) . . . . ?
C67 C68 C74 C76 -136.9(2) . . . . ?
C69 C68 C74 C76 47.9(3) . . . . ?
C67 C68 C74 C75 -15.9(3) . . . . ?
C69 C68 C74 C75 168.8(2) . . . . ?
C82 C78 C79 C80 -0.8(3) . . . . ?
Fe2 C78 C79 C80 -59.82(17) . . . . ?
Sn2 C78 C79 C80 171.16(19) . . . . ?
C82 C78 C79 C88 177.0(3) . . . . ?
Fe2 C78 C79 C88 118.0(3) . . . . ?
Sn2 C78 C79 C88 -11.1(4) . . . . ?
C82 C78 C79 Fe2 59.01(16) . . . . ?
Sn2 C78 C79 Fe2 -129.0(2) . . . . ?
C78 C79 C80 C81 0.7(3) . . . . ?
C88 C79 C80 C81 -177.3(2) . . . . ?
Fe2 C79 C80 C81 -59.01(19) . . . . ?
C78 C79 C80 Fe2 59.70(17) . . . . ?
C88 C79 C80 Fe2 -118.3(2) . . . . ?
C79 C80 C81 C82 -0.3(3) . . . . ?
Fe2 C80 C81 C82 -58.80(17) . . . . ?
C79 C80 C81 Fe2 58.51(18) . . . . ?
C80 C81 C82 C78 -0.2(3) . . . . ?
Fe2 C81 C82 C78 -58.90(16) . . . . ?
C80 C81 C82 C102 -178.4(2) . . . . ?
Fe2 C81 C82 C102 122.9(2) . . . . ?
C80 C81 C82 Fe2 58.68(18) . . . . ?
C79 C78 C82 C81 0.6(3) . . . . ?
Fe2 C78 C82 C81 59.33(17) . . . . ?
Sn2 C78 C82 C81 -172.61(17) . . . . ?
C79 C78 C82 C102 178.7(2) . . . . ?
Fe2 C78 C82 C102 -122.6(2) . . . . ?
Sn2 C78 C82 C102 5.5(3) . . . . ?
C79 C78 C82 Fe2 -58.69(16) . . . . ?
Sn2 C78 C82 Fe2 128.07(16) . . . . ?
C87 C83 C84 C85 0.4(3) . . . . ?
Fe2 C83 C84 C85 59.9(2) . . . . ?
C87 C83 C84 Fe2 -59.6(2) . . . . ?
C83 C84 C85 C86 -0.4(4) . . . . ?
Fe2 C84 C85 C86 60.1(2) . . . . ?
C83 C84 C85 Fe2 -60.5(2) . . . . ?
C84 C85 C86 C87 0.2(4) . . . . ?
Fe2 C85 C86 C87 60.3(2) . . . . ?
C84 C85 C86 Fe2 -60.1(2) . . . . ?
C85 C86 C87 C83 0.0(4) . . . . ?
Fe2 C86 C87 C83 59.5(2) . . . . ?
C85 C86 C87 Fe2 -59.5(2) . . . . ?
C84 C83 C87 C86 -0.2(3) . . . . ?
Fe2 C83 C87 C86 -59.2(2) . . . . ?
C84 C83 C87 Fe2 59.0(2) . . . . ?
C80 C79 C88 C93 -29.4(4) . . . . ?
C78 C79 C88 C93 153.1(3) . . . . ?
Fe2 C79 C88 C93 -115.3(2) . . . . ?
C80 C79 C88 C89 146.1(3) . . . . ?
C78 C79 C88 C89 -31.4(4) . . . . ?
Fe2 C79 C88 C89 60.3(3) . . . . ?
C93 C88 C89 C90 1.9(4) . . . . ?
C79 C88 C89 C90 -173.6(2) . . . . ?
C88 C89 C90 C91 -0.9(4) . . . . ?
C88 C89 C90 C94 -179.2(2) . . . . ?
C89 C90 C91 C92 -0.6(4) . . . . ?
C94 C90 C91 C92 177.8(3) . . . . ?
C90 C91 C92 C93 1.0(4) . . . . ?
C90 C91 C92 C98 178.3(3) . . . . ?
C91 C92 C93 C88 0.1(4) . . . . ?
C98 C92 C93 C88 -177.3(3) . . . . ?
C89 C88 C93 C92 -1.5(4) . . . . ?
C79 C88 C93 C92 174.2(2) . . . . ?
C89 C90 C94 C97 -154.5(2) . . . . ?
C91 C90 C94 C97 27.2(3) . . . . ?
C89 C90 C94 C95 84.6(3) . . . . ?
C91 C90 C94 C95 -93.7(3) . . . . ?
C89 C90 C94 C96 -34.9(3) . . . . ?
C91 C90 C94 C96 146.9(3) . . . . ?
C91 C92 C98 C101 142.1(3) . . . . ?
C93 C92 C98 C101 -40.6(4) . . . . ?
C91 C92 C98 C99 20.7(4) . . . . ?
C93 C92 C98 C99 -162.0(3) . . . . ?
C91 C92 C98 C100 -98.7(3) . . . . ?
C93 C92 C98 C100 78.5(3) . . . . ?
C81 C82 C102 C107 -116.1(3) . . . . ?
C78 C82 C102 C107 66.1(4) . . . . ?
Fe2 C82 C102 C107 -26.1(4) . . . . ?
C81 C82 C102 C103 60.1(3) . . . . ?
C78 C82 C102 C103 -117.7(3) . . . . ?
Fe2 C82 C102 C103 150.1(2) . . . . ?
C107 C102 C103 C104 -0.1(4) . . . . ?
C82 C102 C103 C104 -176.5(2) . . . . ?
C102 C103 C104 C105 0.9(4) . . . . ?
C102 C103 C104 C108 179.0(2) . . . . ?
C103 C104 C105 C106 0.1(4) . . . . ?
C108 C104 C105 C106 -178.0(2) . . . . ?
C104 C105 C106 C107 -1.8(4) . . . . ?
C104 C105 C106 C112 171.6(2) . . . . ?
C103 C102 C107 C106 -1.6(4) . . . . ?
C82 C102 C107 C106 174.5(2) . . . . ?
C105 C106 C107 C102 2.6(4) . . . . ?
C112 C106 C107 C102 -171.0(2) . . . . ?
C103 C104 C108 C110 -4.2(4) . . . . ?
C105 C104 C108 C110 173.9(3) . . . . ?
C103 C104 C108 C109 -123.9(3) . . . . ?
C105 C104 C108 C109 54.2(3) . . . . ?
C103 C104 C108 C111 116.0(3) . . . . ?
C105 C104 C108 C111 -65.9(3) . . . . ?
C105 C106 C112 C114 138.9(3) . . . . ?
C107 C106 C112 C114 -47.9(3) . . . . ?
C105 C106 C112 C113 18.1(4) . . . . ?
C107 C106 C112 C113 -168.6(3) . . . . ?
C105 C106 C112 C115 -100.3(3) . . . . ?
C107 C106 C112 C115 72.9(3) . . . . ?
C120 C116 C117 C118 0.7(3) . . . . ?
Fe3 C116 C117 C118 59.39(17) . . . . ?
Sn2 C116 C117 C118 -173.68(16) . . . . ?
C120 C116 C117 C126 -177.3(2) . . . . ?
Fe3 C116 C117 C126 -118.6(2) . . . . ?
Sn2 C116 C117 C126 8.3(3) . . . . ?
C120 C116 C117 Fe3 -58.67(16) . . . . ?
Sn2 C116 C117 Fe3 126.93(15) . . . . ?
C116 C117 C118 C119 -0.4(3) . . . . ?
C126 C117 C118 C119 177.4(2) . . . . ?
Fe3 C117 C118 C119 58.55(17) . . . . ?
C116 C117 C118 Fe3 -58.99(17) . . . . ?
C126 C117 C118 Fe3 118.9(3) . . . . ?
C117 C118 C119 C120 0.0(3) . . . . ?
Fe3 C118 C119 C120 58.61(17) . . . . ?
C117 C118 C119 Fe3 -58.63(17) . . . . ?
C118 C119 C120 C116 0.5(3) . . . . ?
Fe3 C119 C120 C116 59.48(17) . . . . ?
C118 C119 C120 C143 -173.8(2) . . . . ?
Fe3 C119 C120 C143 -114.7(2) . . . . ?
C118 C119 C120 Fe3 -59.02(18) . . . . ?
C117 C116 C120 C119 -0.7(3) . . . . ?
Fe3 C116 C120 C119 -59.54(17) . . . . ?
Sn2 C116 C120 C119 171.9(2) . . . . ?
C117 C116 C120 C143 173.0(2) . . . . ?
Fe3 C116 C120 C143 114.2(3) . . . . ?
Sn2 C116 C120 C143 -14.3(4) . . . . ?
C117 C116 C120 Fe3 58.82(16) . . . . ?
Sn2 C116 C120 Fe3 -128.5(2) . . . . ?
C125 C121 C122 C123 0.3(3) . . . . ?
Fe3 C121 C122 C123 -59.2(2) . . . . ?
C125 C121 C122 Fe3 59.5(2) . . . . ?
C121 C122 C123 C124 -0.1(3) . . . . ?
Fe3 C122 C123 C124 -59.5(2) . . . . ?
C121 C122 C123 Fe3 59.4(2) . . . . ?
C122 C123 C124 C125 -0.1(3) . . . . ?
Fe3 C123 C124 C125 -59.8(2) . . . . ?
C122 C123 C124 Fe3 59.7(2) . . . . ?
C122 C121 C125 C124 -0.4(3) . . . . ?
Fe3 C121 C125 C124 59.1(2) . . . . ?
C122 C121 C125 Fe3 -59.4(2) . . . . ?
C123 C124 C125 C121 0.3(3) . . . . ?
Fe3 C124 C125 C121 -59.4(2) . . . . ?
C123 C124 C125 Fe3 59.7(2) . . . . ?
C118 C117 C126 C131 54.4(4) . . . . ?
C116 C117 C126 C131 -128.0(3) . . . . ?
Fe3 C117 C126 C131 145.2(2) . . . . ?
C118 C117 C126 C127 -126.4(3) . . . . ?
C116 C117 C126 C127 51.2(3) . . . . ?
Fe3 C117 C126 C127 -35.6(3) . . . . ?
C131 C126 C127 C128 -2.8(4) . . . . ?
C117 C126 C127 C128 178.0(2) . . . . ?
C126 C127 C128 C129 2.9(4) . . . . ?
C126 C127 C128 C132 -173.6(2) . . . . ?
C127 C128 C129 C130 -0.7(4) . . . . ?
C132 C128 C129 C130 175.9(2) . . . . ?
C128 C129 C130 C131 -1.6(4) . . . . ?
C128 C129 C130 C136 179.1(3) . . . . ?
C127 C126 C131 C130 0.4(4) . . . . ?
C117 C126 C131 C130 179.5(2) . . . . ?
C129 C130 C131 C126 1.8(4) . . . . ?
C136 C130 C131 C126 -179.0(2) . . . . ?
C127 C128 C132 C135 -127.2(3) . . . . ?
C129 C128 C132 C135 56.4(3) . . . . ?
C127 C128 C132 C133 -6.8(4) . . . . ?
C129 C128 C132 C133 176.7(2) . . . . ?
C127 C128 C132 C134 112.4(3) . . . . ?
C129 C128 C132 C134 -64.0(3) . . . . ?
C129 C130 C136 C141 -175.6(4) . . . . ?
C131 C130 C136 C141 5.2(5) . . . . ?
C129 C130 C136 C140 115.0(7) . . . . ?
C131 C130 C136 C140 -64.2(7) . . . . ?
C129 C130 C136 C139 -49.7(4) . . . . ?
C131 C130 C136 C139 131.0(4) . . . . ?
C129 C130 C136 C142 -15.2(6) . . . . ?
C131 C130 C136 C142 165.5(5) . . . . ?
C129 C130 C136 C137 64.5(4) . . . . ?
C131 C130 C136 C137 -114.7(3) . . . . ?
C129 C130 C136 C138 -130.4(6) . . . . ?
C131 C130 C136 C138 50.3(6) . . . . ?
C119 C120 C143 C148 148.3(3) . . . . ?
C116 C120 C143 C148 -24.5(4) . . . . ?
Fe3 C120 C143 C148 63.6(3) . . . . ?
C119 C120 C143 C144 -25.5(4) . . . . ?
C116 C120 C143 C144 161.7(3) . . . . ?
Fe3 C120 C143 C144 -110.2(2) . . . . ?
C148 C143 C144 C145 -2.2(4) . . . . ?
C120 C143 C144 C145 171.7(2) . . . . ?
C143 C144 C145 C146 0.6(4) . . . . ?
C143 C144 C145 C149 -176.0(2) . . . . ?
C144 C145 C146 C147 1.1(4) . . . . ?
C149 C145 C146 C147 177.8(3) . . . . ?
C145 C146 C147 C148 -1.1(5) . . . . ?
C145 C146 C147 C153 178.8(3) . . . . ?
C144 C143 C148 C147 2.2(4) . . . . ?
C120 C143 C148 C147 -171.5(3) . . . . ?
C146 C147 C148 C143 -0.6(4) . . . . ?
C153 C147 C148 C143 179.5(3) . . . . ?
C144 C145 C149 C150 -8.8(4) . . . . ?
C146 C145 C149 C150 174.7(3) . . . . ?
C144 C145 C149 C152 110.6(3) . . . . ?
C146 C145 C149 C152 -65.9(3) . . . . ?
C144 C145 C149 C151 -129.9(3) . . . . ?
C146 C145 C149 C151 53.6(4) . . . . ?
C146 C147 C153 C155 127.3(3) . . . . ?
C148 C147 C153 C155 -52.8(4) . . . . ?
C146 C147 C153 C154 7.2(5) . . . . ?
C148 C147 C153 C154 -172.9(4) . . . . ?
C146 C147 C153 C156 -113.6(3) . . . . ?
C148 C147 C153 C156 66.3(4) . . . . ?
C160 C157 C158 C159 0.0(3) . . . . ?
Fe4 C157 C158 C159 59.10(19) . . . . ?
C160 C157 C158 Fe4 -59.07(19) . . . . ?
C157 C158 C159 C161 0.0(3) . . . . ?
Fe4 C158 C159 C161 59.81(19) . . . . ?
C157 C158 C159 Fe4 -59.80(19) . . . . ?
C158 C157 C160 C161 -0.1(3) . . . . ?
Fe4 C157 C160 C161 -59.23(18) . . . . ?
C158 C157 C160 Fe4 59.16(19) . . . . ?
C157 C160 C161 C159 0.1(3) . . . . ?
Fe4 C160 C161 C159 -59.79(18) . . . . ?
C157 C160 C161 Fe4 59.87(18) . . . . ?
C158 C159 C161 C160 -0.1(3) . . . . ?
Fe4 C159 C161 C160 60.29(18) . . . . ?
C158 C159 C161 Fe4 -60.35(19) . . . . ?
C166 C162 C164 C165 -2(3) . . . . ?
C162 C164 C165 C163 13(3) . . . . ?
C167 C163 C165 C164 -11(3) . . . . ?
C164 C162 C166 C167 -9(3) . . . . ?
C165 C163 C167 C166 -2(3) . . . . ?
C162 C166 C167 C163 11(3) . . . . ?
 
_refine_diff_density_max    1.954
_refine_diff_density_min   -1.662
_refine_diff_density_rms    0.081

_shelx_res_file
;
TITL SnSe_d_autored_a.res in P2(1)/n
    SnSe_d_autored_a.res
    created by SHELXL-2019/3 at 12:50:41 on 21-Jan-2025
REM  Yadorkari-X generated
CELL 0.71073 19.3954 35.2095 21.6237 90.0000 113.3690 90.0000
ZERR 4.0 0.0003 0.0005 0.0003 0.0000 0.0020 0.0000
LATT 1
SYMM 1/2-X, 1/2+Y, 1/2-Z
REM  SPGR P21/n monoclinic
SFAC C H Fe Se Sn
UNIT 632 808 16 8 8
SIZE 0.10 0.05 0.03
TEMP -173.0
L.S. 10
FMAP 2
PLAN -100
ACTA
CONF
LIST 4
OMIT -10.000000 55.000000
OMIT   -1    1    2
OMIT    1    2    0
OMIT   -1    3    2
OMIT    3    2    0
OMIT    1    2    2
OMIT    1    4    1
OMIT   -2    2    1
OMIT   -1    3    1
OMIT    1    3    0
OMIT    1    0    1
OMIT   -1    5    1
OMIT    1    0    3
OMIT    2    3    0

SIMU 0.001 0.001 1.7 C39  C36  C35  C40  C37  C41  C38
SIMU 0.001 0.001 1.7 C57  C55  C56  C59  C58  C54  C53
SIMU 0.001 0.001 1.7 C166  C162  C164  C165  C163  C167

WGHT    0.043100   22.583601
FVAR       0.08568   0.81943   0.34785   0.71841
SN1   5    0.843268    0.386130    0.272843    11.00000    0.01603    0.01767 =
         0.02231   -0.00118    0.00424   -0.00215
SE1   4    0.726294    0.356703    0.218434    11.00000    0.02004    0.02602 =
         0.05623   -0.00288   -0.00041   -0.00672
C1    1    0.851465    0.442957    0.305358    11.00000    0.01583    0.02014 =
         0.01944   -0.00149    0.00761    0.00018
C2    1    0.893486    0.448380    0.376256    11.00000    0.01326    0.02508 =
         0.01831   -0.00138    0.00615   -0.00119
C3    1    0.897701    0.487785    0.389601    11.00000    0.01534    0.02678 =
         0.02160   -0.00537    0.00515   -0.00274
AFIX  43
H119  2    0.922217    0.499362    0.432490    11.00000   -1.20000
AFIX   0
C4    1    0.859149    0.506978    0.328126    11.00000    0.01793    0.02100 =
         0.02566   -0.00224    0.00566   -0.00009
AFIX  43
H120  2    0.853887    0.533746    0.322842    11.00000   -1.20000
AFIX   0
C5    1    0.829310    0.479732    0.275125    11.00000    0.01558    0.02096 =
         0.02001   -0.00233    0.00658   -0.00017
FE1   3    0.788095    0.470749    0.346224    11.00000    0.01434    0.02958 =
         0.01798   -0.00356    0.00572   -0.00014
C6    1    0.731691    0.492806    0.399505    11.00000    0.02462    0.05438 =
         0.03095   -0.01165    0.01483   -0.00032
AFIX  43
H223  2    0.750345    0.511121    0.434513    11.00000   -1.20000
AFIX   0
C7    1    0.692905    0.500680    0.329551    11.00000    0.02180    0.05295 =
         0.03784    0.00175    0.01367    0.01137
AFIX  43
H121  2    0.681081    0.525099    0.309394    11.00000   -1.20000
AFIX   0
C8    1    0.675307    0.465444    0.295753    11.00000    0.01338    0.07013 =
         0.02538   -0.01156    0.00636   -0.00015
AFIX  43
H122  2    0.649415    0.462051    0.248527    11.00000   -1.20000
AFIX   0
C9    1    0.702295    0.436405    0.343296    11.00000    0.01882    0.04927 =
         0.03820   -0.00941    0.01304   -0.01002
AFIX  43
H123  2    0.697828    0.409926    0.334110    11.00000   -1.20000
AFIX   0
C10   1    0.737482    0.453380    0.407590    11.00000    0.02391    0.05583 =
         0.02595   -0.00102    0.01333   -0.00805
AFIX  43
H124  2    0.760988    0.440245    0.449091    11.00000   -1.20000
AFIX   0
C11   1    0.779232    0.490059    0.205495    11.00000    0.01733    0.02165 =
         0.01974   -0.00111    0.00861    0.00154
C12   1    0.776039    0.527703    0.184641    11.00000    0.02225    0.02214 =
         0.02458   -0.00065    0.00807    0.00243
AFIX  43
H125  2    0.809809    0.545681    0.213977    11.00000   -1.20000
AFIX   0
C13   1    0.725083    0.539524    0.122479    11.00000    0.02780    0.02372 =
         0.02975    0.00694    0.01175    0.00753
C14   1    0.678018    0.512317    0.079785    11.00000    0.02261    0.03503 =
         0.02289    0.00823    0.00471    0.00500
AFIX  43
H126  2    0.642728    0.520048    0.036777    11.00000   -1.20000
AFIX   0
C15   1    0.680610    0.474534    0.097490    11.00000    0.01851    0.03421 =
         0.02073    0.00025    0.00645   -0.00198
C16   1    0.731653    0.463850    0.161479    11.00000    0.02034    0.02347 =
         0.02034    0.00029    0.00677   -0.00059
AFIX  43
H127  2    0.733738    0.438066    0.175048    11.00000   -1.20000
AFIX   0
C17   1    0.717663    0.580860    0.100210    11.00000    0.04399    0.02734 =
         0.04189    0.01205    0.01197    0.01079
C18   1    0.725825    0.583603    0.031604    11.00000    0.06507    0.03862 =
         0.03901    0.01417    0.01369    0.00147
AFIX 137
H148  2    0.775764    0.574636    0.037121    11.00000   -1.50000
H149  2    0.719486    0.610073    0.016348    11.00000   -1.50000
H150  2    0.687366    0.567827   -0.001862    11.00000   -1.50000
AFIX   0
C19   1    0.641708    0.595524    0.092225    11.00000    0.05645    0.04596 =
         0.11882    0.02690    0.03835    0.02896
AFIX 137
H151  2    0.602463    0.579734    0.059588    11.00000   -1.50000
H152  2    0.635942    0.621821    0.076100    11.00000   -1.50000
H153  2    0.637259    0.594568    0.135787    11.00000   -1.50000
AFIX   0
C20   1    0.777927    0.606084    0.149045    11.00000    0.06414    0.01873 =
         0.05445    0.00470    0.02418    0.00577
AFIX 137
H154  2    0.773148    0.606321    0.192493    11.00000   -1.50000
H155  2    0.772120    0.631973    0.131038    11.00000   -1.50000
H156  2    0.827531    0.596291    0.155225    11.00000   -1.50000
AFIX   0
C21   1    0.629454    0.444714    0.050507    11.00000    0.02937    0.04114 =
         0.02181   -0.00325    0.00417   -0.00947
C22   1    0.581589    0.460812   -0.018561    11.00000    0.05091    0.06562 =
         0.02576    0.00412   -0.00491   -0.02237
AFIX 137
H157  2    0.549303    0.481015   -0.013765    11.00000   -1.50000
H158  2    0.550335    0.440585   -0.047201    11.00000   -1.50000
H159  2    0.614290    0.471207   -0.039213    11.00000   -1.50000
AFIX   0
C23   1    0.576862    0.429197    0.081348    11.00000    0.02568    0.04816 =
         0.03386   -0.00118    0.00585   -0.01228
AFIX 137
H160  2    0.606377    0.416498    0.124033    11.00000   -1.50000
H161  2    0.542043    0.410957    0.050254    11.00000   -1.50000
H162  2    0.548352    0.450160    0.089586    11.00000   -1.50000
AFIX   0
C24   1    0.677243    0.412302    0.041872    11.00000    0.04855    0.04988 =
         0.03568   -0.02029    0.01488   -0.01610
AFIX 137
H163  2    0.713389    0.422438    0.024802    11.00000   -1.50000
H164  2    0.644682    0.393715    0.009812    11.00000   -1.50000
H165  2    0.704316    0.399958    0.085461    11.00000   -1.50000
AFIX   0
C25   1    0.924256    0.416900    0.424090    11.00000    0.02015    0.02576 =
         0.01560   -0.00084    0.00709   -0.00088
C26   1    0.877003    0.387699    0.426521    11.00000    0.01811    0.03106 =
         0.01634   -0.00017    0.00312   -0.00336
AFIX  43
H217  2    0.825236    0.388670    0.397573    11.00000   -1.20000
AFIX   0
C27   1    0.903693    0.357237    0.470182    11.00000    0.02378    0.03087 =
         0.01690   -0.00108    0.00696   -0.00720
C28   1    0.979919    0.355798    0.509178    11.00000    0.02336    0.02907 =
         0.02238    0.00496    0.00732   -0.00232
AFIX  43
H218  2    0.999338    0.334761    0.538471    11.00000   -1.20000
AFIX   0
C29   1    1.029313    0.383965    0.507196    11.00000    0.01805    0.02985 =
         0.01946   -0.00022    0.00580   -0.00143
C30   1    1.000209    0.414787    0.464859    11.00000    0.01777    0.02448 =
         0.02049   -0.00105    0.00722   -0.00250
AFIX  43
H219  2    1.032748    0.434709    0.463784    11.00000   -1.20000
AFIX   0
C31   1    0.850795    0.327552    0.478992    11.00000    0.02490    0.03502 =
         0.01942    0.00492    0.00658   -0.00877
C32   1    0.771424    0.331065    0.424904    11.00000    0.03231    0.05667 =
         0.02845    0.00905    0.00151   -0.02136
AFIX 137
H202  2    0.772890    0.328644    0.380293    11.00000   -1.50000
H203  2    0.750554    0.355888    0.428658    11.00000   -1.50000
H204  2    0.739811    0.310921    0.430995    11.00000   -1.50000
AFIX   0
C33   1    0.879447    0.287962    0.476968    11.00000    0.04564    0.03437 =
         0.07651   -0.00209    0.03566   -0.01061
AFIX 137
H205  2    0.927565    0.284363    0.515299    11.00000   -1.50000
H206  2    0.886407    0.284405    0.434862    11.00000   -1.50000
H207  2    0.842992    0.269385    0.479426    11.00000   -1.50000
AFIX   0
C34   1    0.846262    0.335060    0.546671    11.00000    0.03405    0.05824 =
         0.03152   -0.00460    0.01638   -0.01715
AFIX 137
H208  2    0.810772    0.317234    0.552953    11.00000   -1.50000
H209  2    0.829076    0.361139    0.547665    11.00000   -1.50000
H210  2    0.896024    0.331636    0.582927    11.00000   -1.50000
AFIX   0
C35   1    1.112985    0.379940    0.550656    11.00000    0.01979    0.03325 =
         0.03382    0.00407    0.00682    0.00184
PART 2
C36   1    1.140403    0.336815    0.572682   -21.00000    0.02090    0.03445 =
         0.03535    0.00271    0.00677    0.00276
AFIX  33
H1    2    1.118246    0.319990    0.533645   -21.00000   -1.50000
H2    2    1.195292    0.335569    0.589507   -21.00000   -1.50000
H3    2    1.124288    0.328748    0.608245   -21.00000   -1.50000
AFIX   0
C37   1    1.138553    0.405697    0.598309   -21.00000    0.01995    0.03385 =
         0.03366    0.00428    0.00627    0.00163
AFIX  33
H4    2    1.192350    0.401595    0.624324   -21.00000   -1.50000
H5    2    1.130646    0.431046    0.577950   -21.00000   -1.50000
H6    2    1.111741    0.403668    0.628212   -21.00000   -1.50000
AFIX   0
C38   1    1.154750    0.384376    0.494890   -21.00000    0.02002    0.03418 =
         0.03445    0.00568    0.00604    0.00104
AFIX  33
H7    2    1.134950    0.364940    0.459798   -21.00000   -1.50000
H8    2    1.144145    0.409634    0.474198   -21.00000   -1.50000
H9    2    1.209150    0.381102    0.518635   -21.00000   -1.50000
PART 1
AFIX   0
C39   1    1.140916    0.343691    0.534193    21.00000    0.02163    0.03548 =
         0.03637    0.00091    0.00744    0.00363
AFIX  33
H10   2    1.194670    0.341083    0.562094    21.00000   -1.50000
H11   2    1.113605    0.322405    0.543105    21.00000   -1.50000
H12   2    1.132920    0.343645    0.486508    21.00000   -1.50000
AFIX   0
C40   1    1.124429    0.379310    0.626313    21.00000    0.01978    0.03372 =
         0.03254    0.00376    0.00637    0.00184
AFIX  33
H13   2    1.106101    0.403175    0.637575    21.00000   -1.50000
H14   2    1.096400    0.357988    0.634120    21.00000   -1.50000
H15   2    1.177968    0.376370    0.654729    21.00000   -1.50000
AFIX   0
C41   1    1.158906    0.413474    0.543120    21.00000    0.01992    0.03416 =
         0.03456    0.00553    0.00597    0.00082
AFIX  33
H16   2    1.139545    0.437073    0.554210    21.00000   -1.50000
H17   2    1.211633    0.410186    0.573733    21.00000   -1.50000
H18   2    1.155029    0.414696    0.496576    21.00000   -1.50000
PART 0
AFIX   0
C42   1    0.950410    0.364502    0.291658    11.00000    0.01899    0.01619 =
         0.01383   -0.00011    0.00432   -0.00154
C43   1    0.982260    0.326998    0.309671    11.00000    0.02307    0.01533 =
         0.01345    0.00094    0.00360   -0.00203
C44   1    1.055847    0.328525    0.310706    11.00000    0.01899    0.01863 =
         0.01647    0.00224    0.00201   -0.00021
AFIX  43
H128  2    1.090198    0.307897    0.321496    11.00000   -1.20000
AFIX   0
C45   1    1.069995    0.365318    0.293276    11.00000    0.01594    0.01913 =
         0.01620   -0.00067    0.00131   -0.00303
AFIX  43
H129  2    1.115075    0.373494    0.289944    11.00000   -1.20000
AFIX   0
C46   1    1.006109    0.388098    0.281547    11.00000    0.01871    0.01535 =
         0.01171    0.00021    0.00327   -0.00155
C47   1    0.950987    0.292030    0.326469    11.00000    0.02903    0.01487 =
         0.01820    0.00006    0.00779   -0.00310
C48   1    0.877316    0.280100    0.291279    11.00000    0.03027    0.02124 =
         0.01993    0.00113    0.00302   -0.00551
AFIX  43
H211  2    0.843690    0.295833    0.256793    11.00000   -1.20000
AFIX   0
C49   1    0.851925    0.245685    0.305513    11.00000    0.03722    0.02546 =
         0.02352    0.00015    0.00479   -0.01324
C50   1    0.902389    0.223769    0.357305    11.00000    0.04155    0.01979 =
         0.02543    0.00330    0.00922   -0.01091
AFIX  43
H212  2    0.885698    0.200190    0.367713    11.00000   -1.20000
AFIX   0
C51   1    0.975779    0.234823    0.394282    11.00000    0.03703    0.01933 =
         0.02181    0.00218    0.01261   -0.00337
C52   1    0.999262    0.269054    0.377906    11.00000    0.02575    0.02076 =
         0.01943    0.00252    0.00656   -0.00262
AFIX  43
H213  2    1.049567    0.277104    0.402340    11.00000   -1.20000
AFIX   0
C53   1    0.770099    0.232988    0.266590    11.00000    0.03839    0.04425 =
         0.03788    0.00159    0.00371   -0.02166
PART 1
C54   1    0.716764    0.257265    0.292443    41.00000    0.03708    0.04536 =
         0.03774    0.00028    0.00535   -0.02008
AFIX  33
H19   2    0.731615    0.253007    0.340813    41.00000   -1.50000
H20   2    0.721605    0.284311    0.284230    41.00000   -1.50000
H21   2    0.664482    0.249312    0.268085    41.00000   -1.50000
AFIX   0
C55   1    0.742663    0.241616    0.194169    41.00000    0.03772    0.04438 =
         0.03613    0.00075    0.00451   -0.02102
AFIX  33
H22   2    0.754047    0.268130    0.188109    41.00000   -1.50000
H23   2    0.767440    0.224858    0.173099    41.00000   -1.50000
H24   2    0.688235    0.237605    0.173085    41.00000   -1.50000
PART 2
AFIX   0
C56   1    0.785948    0.185849    0.247043   -41.00000    0.04062    0.04381 =
         0.04154    0.00184    0.00054   -0.02156
AFIX  33
H25   2    0.813323    0.186234    0.217469   -41.00000   -1.50000
H26   2    0.815639    0.172248    0.288685   -41.00000   -1.50000
H27   2    0.737661    0.172958    0.224150   -41.00000   -1.50000
AFIX   0
C57   1    0.744436    0.248007    0.192377   -41.00000    0.03786    0.04416 =
         0.03661    0.00094    0.00423   -0.02129
AFIX  33
H28   2    0.786351    0.246135    0.178073   -41.00000   -1.50000
H29   2    0.702263    0.232668    0.162394   -41.00000   -1.50000
H30   2    0.728690    0.274585    0.190379   -41.00000   -1.50000
AFIX   0
C58   1    0.734863    0.230226    0.304542   -41.00000    0.03860    0.04516 =
         0.03913    0.00119    0.00359   -0.02111
AFIX  33
H31   2    0.683158    0.222105    0.277980   -41.00000   -1.50000
H32   2    0.759729    0.211483    0.339911   -41.00000   -1.50000
H33   2    0.734360    0.254946    0.325185   -41.00000   -1.50000
PART 1
AFIX   0
C59   1    0.754496    0.193133    0.279116    41.00000    0.03964    0.04450 =
         0.04110    0.00188    0.00173   -0.02122
AFIX  33
H34   2    0.773585    0.188578    0.327764    41.00000   -1.50000
H35   2    0.700194    0.188615    0.258925    41.00000   -1.50000
H36   2    0.779400    0.175868    0.258939    41.00000   -1.50000
PART 0
AFIX   0
C60   1    1.031044    0.209717    0.449894    11.00000    0.03863    0.02157 =
         0.02961    0.01121    0.01090   -0.00174
C61   1    1.082789    0.189692    0.421998    11.00000    0.04933    0.03411 =
         0.04321    0.00957    0.01671    0.00575
AFIX 137
H166  2    1.119198    0.174013    0.457391    11.00000   -1.50000
H167  2    1.109532    0.208721    0.406834    11.00000   -1.50000
H168  2    1.052726    0.173536    0.383931    11.00000   -1.50000
AFIX   0
C62   1    1.079210    0.233399    0.510829    11.00000    0.04587    0.03544 =
         0.02736    0.00829    0.00290    0.00124
AFIX 137
H169  2    1.046715    0.246765    0.528669    11.00000   -1.50000
H170  2    1.108236    0.251945    0.497263    11.00000   -1.50000
H171  2    1.113618    0.216698    0.545694    11.00000   -1.50000
AFIX   0
C63   1    0.991275    0.179799    0.474306    11.00000    0.04701    0.04469 =
         0.04372    0.02790    0.00974   -0.00675
AFIX 137
H172  2    1.028417    0.165378    0.511340    11.00000   -1.50000
H173  2    0.963690    0.162518    0.437172    11.00000   -1.50000
H174  2    0.956053    0.192193    0.490159    11.00000   -1.50000
AFIX   0
C64   1    1.002878    0.429338    0.266708    11.00000    0.01548    0.01519 =
         0.01624    0.00084    0.00670   -0.00027
C65   1    1.039760    0.454551    0.319410    11.00000    0.01473    0.01839 =
         0.01313    0.00067    0.00330    0.00000
AFIX  43
H130  2    1.063577    0.445092    0.364054    11.00000   -1.20000
AFIX   0
C66   1    1.042192    0.493019    0.307711    11.00000    0.01395    0.01600 =
         0.01874   -0.00161    0.00472   -0.00100
C67   1    1.006749    0.505999    0.241682    11.00000    0.01692    0.01438 =
         0.02087    0.00196    0.00540    0.00074
AFIX  43
H131  2    1.007839    0.532406    0.233095    11.00000   -1.20000
AFIX   0
C68   1    0.970199    0.481995    0.188402    11.00000    0.01734    0.01700 =
         0.01628    0.00231    0.00718    0.00109
C69   1    0.968483    0.443495    0.202083    11.00000    0.01717    0.01579 =
         0.01535   -0.00066    0.00422   -0.00205
AFIX  43
H132  2    0.943018    0.426515    0.166078    11.00000   -1.20000
AFIX   0
C70   1    1.084852    0.521353    0.363132    11.00000    0.01910    0.01758 =
         0.02037   -0.00300    0.00323   -0.00217
C71   1    1.111185    0.503828    0.433069    11.00000    0.04056    0.02271 =
         0.01881   -0.00434    0.00071   -0.00494
AFIX 137
H175  2    1.067900    0.493513    0.440067    11.00000   -1.50000
H176  2    1.135654    0.523326    0.467074    11.00000   -1.50000
H177  2    1.146957    0.483359    0.437103    11.00000   -1.50000
AFIX   0
C72   1    1.153817    0.535329    0.351699    11.00000    0.02251    0.03046 =
         0.03595   -0.00964    0.00868   -0.00936
AFIX 137
H178  2    1.184977    0.513547    0.351044    11.00000   -1.50000
H179  2    1.183127    0.552602    0.388213    11.00000   -1.50000
H180  2    1.137392    0.548763    0.308538    11.00000   -1.50000
AFIX   0
C73   1    1.035483    0.555528    0.361611    11.00000    0.02716    0.02052 =
         0.02788   -0.00598    0.00715   -0.00074
AFIX 137
H181  2    1.018653    0.567869    0.317439    11.00000   -1.50000
H182  2    1.064467    0.573641    0.396714    11.00000   -1.50000
H183  2    0.991707    0.546963    0.369708    11.00000   -1.50000
AFIX   0
C74   1    0.937306    0.495965    0.115443    11.00000    0.02212    0.01712 =
         0.01546    0.00362    0.00535    0.00081
C75   1    0.930494    0.539111    0.111260    11.00000    0.03593    0.02034 =
         0.02143    0.00592    0.00517    0.00091
AFIX 137
H184  2    0.906530    0.546857    0.063933    11.00000   -1.50000
H185  2    0.980624    0.550486    0.131772    11.00000   -1.50000
H186  2    0.899947    0.547726    0.135387    11.00000   -1.50000
AFIX   0
C76   1    0.859798    0.479084    0.076870    11.00000    0.02383    0.02597 =
         0.01773    0.00446    0.00423    0.00014
AFIX 137
H187  2    0.863681    0.451357    0.075904    11.00000   -1.50000
H188  2    0.839350    0.488908    0.030677    11.00000   -1.50000
H189  2    0.826433    0.486111    0.099179    11.00000   -1.50000
AFIX   0
C77   1    0.989457    0.483601    0.082315    11.00000    0.02489    0.03156 =
         0.02075    0.00591    0.00910    0.00344
AFIX 137
H190  2    0.993348    0.455838    0.083468    11.00000   -1.50000
H191  2    1.039323    0.494668    0.106646    11.00000   -1.50000
H192  2    0.969395    0.492308    0.035427    11.00000   -1.50000
AFIX   0
SN2   5    0.353639    0.310468    0.312389    11.00000    0.01583    0.01361 =
         0.01561    0.00263    0.00386    0.00032
SE2   4    0.225857    0.317663    0.243102    11.00000    0.01701    0.02491 =
         0.03205    0.01107   -0.00035   -0.00132
C78   1    0.446983    0.333585    0.298951    11.00000    0.01484    0.01548 =
         0.01515    0.00196    0.00326    0.00141
C79   1    0.463485    0.371173    0.281661    11.00000    0.01671    0.01639 =
         0.01881    0.00217    0.00348   -0.00063
C80   1    0.539890    0.371129    0.290094    11.00000    0.01710    0.01619 =
         0.02466    0.00322    0.00161   -0.00288
AFIX  43
H133  2    0.566043    0.392288    0.282687    11.00000   -1.20000
AFIX   0
C81   1    0.570939    0.334819    0.311164    11.00000    0.01309    0.01858 =
         0.02191    0.00165   -0.00029    0.00071
AFIX  43
H134  2    0.621084    0.327397    0.320093    11.00000   -1.20000
AFIX   0
C82   1    0.514378    0.311318    0.316710    11.00000    0.01680    0.01642 =
         0.01369    0.00142   -0.00004   -0.00019
FE2   3    0.480531    0.331653    0.220854    11.00000    0.01487    0.01900 =
         0.01691    0.00387    0.00413   -0.00018
C83   1    0.411445    0.299646    0.141547    11.00000    0.03617    0.03819 =
         0.01849   -0.00463    0.00848   -0.01055
AFIX  43
H135  2    0.374087    0.282351    0.142074    11.00000   -1.20000
AFIX   0
C84   1    0.400991    0.338626    0.126337    11.00000    0.03842    0.04593 =
         0.01539    0.00320   -0.00167    0.01594
AFIX  43
H136  2    0.355474    0.352383    0.115019    11.00000   -1.20000
AFIX   0
C85   1    0.469524    0.353401    0.130883    11.00000    0.08368    0.03853 =
         0.02552    0.00428    0.02265   -0.01895
AFIX  43
H137  2    0.478836    0.379052    0.122934    11.00000   -1.20000
AFIX   0
C86   1    0.522351    0.323853    0.149218    11.00000    0.03651    0.08416 =
         0.03151   -0.01271    0.02203   -0.01391
AFIX  43
H138  2    0.573677    0.326010    0.155994    11.00000   -1.20000
AFIX   0
C87   1    0.486454    0.290860    0.155739    11.00000    0.04315    0.03730 =
         0.02350   -0.00150    0.01095    0.01292
AFIX  43
H139  2    0.509024    0.266535    0.167768    11.00000   -1.20000
AFIX   0
C88   1    0.415261    0.404836    0.257065    11.00000    0.01975    0.01639 =
         0.01988    0.00517    0.00555    0.00209
C89   1    0.338955    0.402386    0.216908    11.00000    0.01984    0.01565 =
         0.02128    0.00291    0.00648    0.00038
AFIX  43
H140  2    0.315205    0.378226    0.208241    11.00000   -1.20000
AFIX   0
C90   1    0.296843    0.434675    0.189236    11.00000    0.01823    0.01892 =
         0.01818    0.00413    0.00393    0.00231
C91   1    0.333162    0.469697    0.203737    11.00000    0.02280    0.01553 =
         0.02597    0.00622    0.00479    0.00494
AFIX  43
H141  2    0.305024    0.491949    0.184750    11.00000   -1.20000
AFIX   0
C92   1    0.408609    0.473355    0.244705    11.00000    0.02418    0.01513 =
         0.02873    0.00310    0.00725    0.00083
C93   1    0.448717    0.440485    0.270938    11.00000    0.01673    0.01827 =
         0.02646    0.00283    0.00361   -0.00133
AFIX  43
H142  2    0.500589    0.442344    0.299231    11.00000   -1.20000
AFIX   0
C94   1    0.212847    0.431963    0.145854    11.00000    0.01955    0.01938 =
         0.02273    0.00515    0.00211    0.00411
C95   1    0.171278    0.431576    0.192729    11.00000    0.01903    0.05370 =
         0.02915    0.01464    0.00468    0.00338
AFIX  33
H37   2    0.188890    0.410123    0.223964    11.00000   -1.50000
H38   2    0.181004    0.455366    0.218309    11.00000   -1.50000
H39   2    0.117229    0.428990    0.166033    11.00000   -1.50000
AFIX   0
C96   1    0.194277    0.395544    0.103865    11.00000    0.03017    0.02214 =
         0.03437    0.00252   -0.00675    0.00191
AFIX  33
H40   2    0.210865    0.373499    0.133828    11.00000   -1.50000
H41   2    0.139927    0.394030    0.077800    11.00000   -1.50000
H42   2    0.220140    0.395765    0.073062    11.00000   -1.50000
AFIX   0
C97   1    0.186005    0.465175    0.097029    11.00000    0.02339    0.02124 =
         0.02173    0.00477    0.00020    0.00520
AFIX  33
H43   2    0.212983    0.465208    0.067123    11.00000   -1.50000
H44   2    0.131987    0.462662    0.070127    11.00000   -1.50000
H45   2    0.195763    0.489038    0.122402    11.00000   -1.50000
AFIX   0
C98   1    0.448078    0.511881    0.258608    11.00000    0.02485    0.01507 =
         0.04065    0.00407    0.00139   -0.00121
C99   1    0.392468    0.544346    0.245081    11.00000    0.03423    0.01666 =
         0.09970   -0.00398   -0.00169    0.00201
AFIX 137
H193  2    0.361886    0.540572    0.271378    11.00000   -1.50000
H194  2    0.359796    0.545010    0.197000    11.00000   -1.50000
H195  2    0.419827    0.568412    0.258134    11.00000   -1.50000
AFIX   0
C100  1    0.489449    0.515943    0.211880    11.00000    0.04300    0.03834 =
         0.04091    0.01346    0.00628   -0.01441
AFIX 137
H196  2    0.517060    0.540019    0.221176    11.00000   -1.50000
H197  2    0.453076    0.515602    0.164929    11.00000   -1.50000
H198  2    0.524780    0.494816    0.219525    11.00000   -1.50000
AFIX   0
C101  1    0.504610    0.514484    0.331037    11.00000    0.03269    0.02227 =
         0.04241   -0.00505    0.01027   -0.00673
AFIX 137
H199  2    0.479548    0.508982    0.361464    11.00000   -1.50000
H200  2    0.525874    0.540144    0.339897    11.00000   -1.50000
H201  2    0.544928    0.496008    0.338540    11.00000   -1.50000
AFIX   0
C102  1    0.526415    0.271403    0.339243    11.00000    0.01646    0.01466 =
         0.01737    0.00146    0.00570    0.00165
C103  1    0.579976    0.263604    0.403241    11.00000    0.01752    0.01624 =
         0.01597    0.00017    0.00429    0.00097
AFIX  43
H109  2    0.605569    0.283969    0.432004    11.00000   -1.20000
AFIX   0
C104  1    0.596588    0.226530    0.425707    11.00000    0.01770    0.01709 =
         0.01892    0.00174    0.00620    0.00259
C105  1    0.558661    0.197448    0.381767    11.00000    0.02426    0.01406 =
         0.02203    0.00264    0.00675    0.00442
AFIX  43
H110  2    0.569522    0.171915    0.396663    11.00000   -1.20000
AFIX   0
C106  1    0.505922    0.204125    0.317449    11.00000    0.02163    0.01573 =
         0.02009   -0.00271    0.00741   -0.00061
C107  1    0.489223    0.241750    0.297267    11.00000    0.01900    0.01934 =
         0.01418    0.00239    0.00185    0.00191
AFIX  43
H111  2    0.451674    0.247157    0.253961    11.00000   -1.20000
AFIX   0
C108  1    0.655697    0.216585    0.494939    11.00000    0.02272    0.01962 =
         0.01921    0.00434    0.00232    0.00594
C109  1    0.713390    0.189920    0.487337    11.00000    0.03220    0.05154 =
         0.03318    0.00012    0.00027    0.02269
AFIX  33
H46   2    0.688128    0.167086    0.462893    11.00000   -1.50000
H47   2    0.739023    0.202725    0.462195    11.00000   -1.50000
H48   2    0.750247    0.182744    0.532016    11.00000   -1.50000
AFIX   0
C110  1    0.696868    0.251458    0.532892    11.00000    0.03605    0.02844 =
         0.02113    0.00472   -0.00529   -0.00206
AFIX  33
H49   2    0.660777    0.269166    0.538474    11.00000   -1.50000
H50   2    0.733832    0.243883    0.577276    11.00000   -1.50000
H51   2    0.722608    0.263864    0.507455    11.00000   -1.50000
AFIX   0
C111  1    0.617853    0.197251    0.536390    11.00000    0.03510    0.04045 =
         0.02427    0.01572    0.00290    0.00123
AFIX  33
H52   2    0.590942    0.174614    0.512521    11.00000   -1.50000
H53   2    0.656039    0.189830    0.580297    11.00000   -1.50000
H54   2    0.582268    0.214891    0.542979    11.00000   -1.50000
AFIX   0
C112  1    0.472637    0.172070    0.266646    11.00000    0.02934    0.01936 =
         0.02166   -0.00527    0.00772   -0.00287
C113  1    0.484476    0.133346    0.301029    11.00000    0.04841    0.01692 =
         0.03199   -0.00473    0.01039   -0.00372
AFIX  33
H55   2    0.538281    0.129113    0.326792    11.00000   -1.50000
H56   2    0.458252    0.132616    0.331528    11.00000   -1.50000
H57   2    0.464496    0.113443    0.266845    11.00000   -1.50000
AFIX   0
C114  1    0.388757    0.177645    0.227259    11.00000    0.02963    0.02925 =
         0.02638   -0.01061    0.00803   -0.00631
AFIX  33
H58   2    0.379763    0.202393    0.204687    11.00000   -1.50000
H59   2    0.369342    0.157482    0.193510    11.00000   -1.50000
H60   2    0.363098    0.176655    0.258193    11.00000   -1.50000
AFIX   0
C115  1    0.513492    0.172134    0.218976    11.00000    0.03591    0.03192 =
         0.02851   -0.01138    0.01424   -0.00538
AFIX  33
H61   2    0.567434    0.168519    0.245001    11.00000   -1.50000
H62   2    0.494179    0.151454    0.186274    11.00000   -1.50000
H63   2    0.505047    0.196469    0.195103    11.00000   -1.50000
AFIX   0
C116  1    0.390067    0.278384    0.402207    11.00000    0.01664    0.01554 =
         0.01318   -0.00030    0.00417    0.00115
C117  1    0.435412    0.298391    0.462475    11.00000    0.01494    0.01656 =
         0.01775   -0.00165    0.00470    0.00158
C118  1    0.461502    0.271965    0.516129    11.00000    0.01742    0.02016 =
         0.01588   -0.00026    0.00213    0.00326
AFIX  43
H112  2    0.492969    0.277520    0.561632    11.00000   -1.20000
AFIX   0
C119  1    0.432516    0.235831    0.490132    11.00000    0.01893    0.01764 =
         0.01771    0.00252    0.00439    0.00238
AFIX  43
H113  2    0.441398    0.212985    0.515491    11.00000   -1.20000
AFIX   0
C120  1    0.387978    0.239154    0.420009    11.00000    0.01651    0.01719 =
         0.01536    0.00017    0.00441    0.00105
FE3   3    0.346986    0.272911    0.473419    11.00000    0.01849    0.02245 =
         0.01614    0.00335    0.00722    0.00392
C121  1    0.293113    0.310803    0.509912    11.00000    0.03941    0.04742 =
         0.03313    0.00017    0.02144    0.01803
AFIX  43
H114  2    0.309598    0.335796    0.525256    11.00000   -1.20000
AFIX   0
C122  1    0.311081    0.277600    0.549677    11.00000    0.04527    0.06921 =
         0.02792    0.01599    0.02569    0.02681
AFIX  43
H115  2    0.341598    0.276349    0.596515    11.00000   -1.20000
AFIX   0
C123  1    0.275964    0.246688    0.507924    11.00000    0.03692    0.05314 =
         0.05060    0.02518    0.03052    0.01123
AFIX  43
H116  2    0.278617    0.220884    0.521513    11.00000   -1.20000
AFIX   0
C124  1    0.236083    0.260793    0.442258    11.00000    0.01982    0.04889 =
         0.04553    0.01016    0.01818   -0.00051
AFIX  43
H117  2    0.207182    0.246142    0.403785    11.00000   -1.20000
AFIX   0
C125  1    0.246656    0.300480    0.443756    11.00000    0.02306    0.04566 =
         0.03385    0.01471    0.01650    0.01467
AFIX  43
H118  2    0.225954    0.317262    0.406510    11.00000   -1.20000
AFIX   0
C126  1    0.448055    0.339617    0.465028    11.00000    0.02232    0.01578 =
         0.01502   -0.00213    0.00436    0.00157
PART 1
C127  1    0.386922    0.364282    0.438808    11.00000    0.02239    0.01919 =
         0.01852   -0.00377    0.00508    0.00111
AFIX  43
H220  2    0.337746    0.353982    0.418241    11.00000   -1.20000
PART 0
AFIX   0
C128  1    0.395915    0.403204    0.441925    11.00000    0.02627    0.01689 =
         0.02023   -0.00304    0.00769    0.00329
C129  1    0.468541    0.417061    0.469402    11.00000    0.02830    0.01575 =
         0.02598   -0.00405    0.00746    0.00172
AFIX  43
H221  2    0.475899    0.443782    0.471517    11.00000   -1.20000
AFIX   0
C130  1    0.531038    0.393683    0.493981    11.00000    0.02326    0.01946 =
         0.02139   -0.00416    0.00716   -0.00154
C131  1    0.519825    0.354717    0.492297    11.00000    0.02035    0.01730 =
         0.01867   -0.00279    0.00519    0.00193
AFIX  43
H222  2    0.561882    0.338202    0.510062    11.00000   -1.20000
AFIX   0
C132  1    0.329490    0.430661    0.420122    11.00000    0.02448    0.01860 =
         0.02777   -0.00306    0.00925    0.00474
C133  1    0.254437    0.410077    0.387486    11.00000    0.02303    0.02420 =
         0.03769   -0.00158    0.00664    0.00712
AFIX  33
H64   2    0.249359    0.391622    0.419346    11.00000   -1.50000
H65   2    0.213389    0.428565    0.375218    11.00000   -1.50000
H66   2    0.252350    0.396822    0.346930    11.00000   -1.50000
AFIX   0
C134  1    0.330560    0.451350    0.482541    11.00000    0.03590    0.03511 =
         0.03273   -0.00698    0.01114    0.01127
AFIX  33
H67   2    0.326520    0.432807    0.514738    11.00000   -1.50000
H68   2    0.377709    0.465484    0.503459    11.00000   -1.50000
H69   2    0.288137    0.469039    0.469495    11.00000   -1.50000
AFIX   0
C135  1    0.335716    0.459032    0.369591    11.00000    0.03082    0.02410 =
         0.04031    0.00543    0.01409    0.00981
AFIX  33
H70   2    0.383666    0.472572    0.389663    11.00000   -1.50000
H71   2    0.333228    0.445534    0.329124    11.00000   -1.50000
H72   2    0.294266    0.477277    0.357412    11.00000   -1.50000
AFIX   0
C136  1    0.609502    0.410603    0.522686    11.00000    0.02535    0.02222 =
         0.03233   -0.00181    0.00854   -0.00593
PART 2
C137  1    0.615923    0.433546    0.587106   -31.00000    0.03194    0.03316 =
         0.03516   -0.00995    0.01124   -0.00949
AFIX  33
H73   2    0.576228    0.452803    0.574586   -31.00000   -1.50000
H74   2    0.610448    0.416149    0.620247   -31.00000   -1.50000
H75   2    0.665095    0.445990    0.606648   -31.00000   -1.50000
PART 1
AFIX   0
C138  1    0.659831    0.388319    0.486631    31.00000    0.03497    0.02786 =
         0.09672   -0.01048    0.04295   -0.00972
AFIX  33
H76   2    0.636942    0.392509    0.437840    31.00000   -1.50000
H77   2    0.711206    0.398309    0.504870    31.00000   -1.50000
H78   2    0.660926    0.361042    0.495992    31.00000   -1.50000
PART 2
AFIX   0
C139  1    0.614200    0.438981    0.472584   -31.00000    0.03309    0.05187 =
         0.04480    0.00584    0.02101   -0.00902
AFIX  33
H79   2    0.573231    0.457408    0.461988   -31.00000   -1.50000
H80   2    0.662506    0.452267    0.491769   -31.00000   -1.50000
H81   2    0.609924    0.425773    0.431326   -31.00000   -1.50000
PART 1
AFIX   0
C140  1    0.648931    0.402405    0.595975    31.00000    0.05036    0.07701 =
         0.03371    0.01689   -0.00740   -0.04387
AFIX  33
H82   2    0.642208    0.375581    0.604335    31.00000   -1.50000
H83   2    0.702599    0.407892    0.610431    31.00000   -1.50000
H84   2    0.627930    0.418349    0.621382    31.00000   -1.50000
PART 2
AFIX   0
C141  1    0.668787    0.381882    0.541480   -31.00000    0.01866    0.03098 =
         0.07761   -0.01864    0.01426   -0.00520
AFIX  33
H85   2    0.662821    0.364266    0.574100   -31.00000   -1.50000
H86   2    0.665340    0.367822    0.501244   -31.00000   -1.50000
H87   2    0.717921    0.394315    0.561687   -31.00000   -1.50000
PART 1
AFIX   0
C142  1    0.618851    0.451951    0.508068    31.00000    0.02677    0.02183 =
         0.03759   -0.00264    0.00957   -0.00989
AFIX  33
H88   2    0.592544    0.456743    0.459671    31.00000   -1.50000
H89   2    0.597692    0.468151    0.533016    31.00000   -1.50000
H90   2    0.672361    0.457693    0.522066    31.00000   -1.50000
PART 0
AFIX   0
C143  1    0.343311    0.207549    0.378634    11.00000    0.02199    0.01652 =
         0.01611    0.00123    0.00638   -0.00250
C144  1    0.365166    0.170383    0.398989    11.00000    0.02563    0.01540 =
         0.01628    0.00369    0.00595    0.00162
AFIX  43
H214  2    0.411838    0.165828    0.435553    11.00000   -1.20000
AFIX   0
C145  1    0.320030    0.139985    0.366842    11.00000    0.03208    0.01516 =
         0.02028    0.00282    0.00866   -0.00169
C146  1    0.252342    0.147590    0.313077    11.00000    0.03456    0.01915 =
         0.02247   -0.00073    0.00405   -0.00963
AFIX  43
H215  2    0.220446    0.126965    0.291118    11.00000   -1.20000
AFIX   0
C147  1    0.229843    0.184077    0.290470    11.00000    0.02861    0.02098 =
         0.01985    0.00199   -0.00029   -0.00550
C148  1    0.276693    0.213991    0.324022    11.00000    0.02655    0.01536 =
         0.02036    0.00482    0.00427   -0.00082
AFIX  43
H216  2    0.262558    0.239284    0.309062    11.00000   -1.20000
AFIX   0
C149  1    0.339231    0.099061    0.390110    11.00000    0.04052    0.01437 =
         0.02346    0.00319    0.01006   -0.00230
C150  1    0.418067    0.095084    0.444879    11.00000    0.05039    0.01764 =
         0.02652    0.00533    0.00785    0.00568
AFIX  33
H91   2    0.427811    0.068363    0.458166    11.00000   -1.50000
H92   2    0.454935    0.103975    0.427616    11.00000   -1.50000
H93   2    0.422138    0.110359    0.484065    11.00000   -1.50000
AFIX   0
C151  1    0.333446    0.073767    0.330396    11.00000    0.04551    0.01732 =
         0.03195   -0.00255    0.01194   -0.00316
AFIX  33
H94   2    0.345898    0.047522    0.345900    11.00000   -1.50000
H95   2    0.282126    0.074786    0.295836    11.00000   -1.50000
H96   2    0.368620    0.082850    0.311344    11.00000   -1.50000
AFIX   0
C152  1    0.282897    0.085553    0.418718    11.00000    0.05785    0.02228 =
         0.03730    0.00815    0.02179   -0.00331
AFIX  33
H97   2    0.294108    0.059213    0.434077    11.00000   -1.50000
H98   2    0.286554    0.101738    0.456766    11.00000   -1.50000
H99   2    0.231932    0.087052    0.383642    11.00000   -1.50000
AFIX   0
C153  1    0.156323    0.192537    0.230610    11.00000    0.03530    0.02495 =
         0.02801    0.00383   -0.00841   -0.00797
C154  1    0.108237    0.157079    0.205945    11.00000    0.06727    0.03439 =
         0.07004    0.01020   -0.04190   -0.02390
AFIX  33
H100  2    0.136603    0.137758    0.193262    11.00000   -1.50000
H101  2    0.094668    0.147185    0.241978    11.00000   -1.50000
H102  2    0.062488    0.163474    0.166719    11.00000   -1.50000
AFIX   0
C155  1    0.110365    0.221634    0.249666    11.00000    0.02551    0.04540 =
         0.03616    0.00972   -0.00146   -0.00562
AFIX  33
H103  2    0.140046    0.244825    0.265773    11.00000   -1.50000
H104  2    0.064603    0.227573    0.210132    11.00000   -1.50000
H105  2    0.096783    0.211285    0.285391    11.00000   -1.50000
AFIX   0
C156  1    0.175188    0.208754    0.173738    11.00000    0.05187    0.04559 =
         0.01948    0.00336   -0.00303    0.00827
AFIX  33
H106  2    0.204886    0.190212    0.160971    11.00000   -1.50000
H107  2    0.128605    0.214246    0.134740    11.00000   -1.50000
H108  2    0.204186    0.232217    0.188984    11.00000   -1.50000
AFIX   0
FE4   3    0.977902    0.342153    0.217647    11.00000    0.01888    0.01500 =
         0.01295   -0.00039    0.00334   -0.00176
C157  1    0.909627    0.353825    0.119128    11.00000    0.04413    0.02530 =
         0.01489   -0.00248   -0.00003    0.00158
AFIX  43
H143  2    0.879871    0.375953    0.102921    11.00000   -1.20000
AFIX   0
C158  1    0.984343    0.349090    0.126016    11.00000    0.04908    0.03727 =
         0.01602   -0.00749    0.01386   -0.01996
AFIX  43
H144  2    1.013913    0.367394    0.115346    11.00000   -1.20000
AFIX   0
C159  1    1.007433    0.312367    0.151553    11.00000    0.03107    0.03882 =
         0.02140   -0.01191    0.00920   -0.00045
AFIX  43
H145  2    1.055436    0.301513    0.161172    11.00000   -1.20000
AFIX   0
C160  1    0.886487    0.320093    0.140407    11.00000    0.02704    0.03235 =
         0.01837   -0.00890    0.00347   -0.00752
AFIX  43
H146  2    0.838540    0.315497    0.141114    11.00000   -1.20000
AFIX   0
C161  1    0.946935    0.294503    0.160367    11.00000    0.03911    0.02028 =
         0.01917   -0.00718    0.00610   -0.00394
AFIX  43
H147  2    0.947038    0.269503    0.176928    11.00000   -1.20000
AFIX   0
C162  1    0.875380    0.099401    0.159483    11.00000    0.46107    0.25203 =
         0.18152   -0.07971    0.13357   -0.14724
AFIX  43
H224  2    0.854025    0.076559    0.136466    11.00000   -1.20000
AFIX   0
C163  1    0.928973    0.169438    0.225787    11.00000    0.46133    0.25221 =
         0.18158   -0.07978    0.13354   -0.14715
AFIX  43
H225  2    0.943399    0.193640    0.246285    11.00000   -1.20000
AFIX   0
C164  1    0.874810    0.105073    0.227079    11.00000    0.46122    0.25195 =
         0.18157   -0.08031    0.13337   -0.14719
AFIX  43
H226  2    0.852116    0.086978    0.245705    11.00000   -1.20000
AFIX   0
C165  1    0.908733    0.137929    0.262840    11.00000    0.46132    0.25200 =
         0.18184   -0.07997    0.13335   -0.14735
AFIX  43
H227  2    0.918757    0.140300    0.309385    11.00000   -1.20000
AFIX   0
C166  1    0.906855    0.126711    0.124423    11.00000    0.46125    0.25191 =
         0.18195   -0.07966    0.13310   -0.14731
AFIX  43
H228  2    0.913277    0.121166    0.084039    11.00000   -1.20000
AFIX   0
C167  1    0.926344    0.162714    0.159783    11.00000    0.46143    0.25219 =
         0.18177   -0.07999    0.13317   -0.14702
AFIX  43
H229  2    0.938221    0.183315    0.137377    11.00000   -1.20000

AFIX   0
HKLF 4 1 1 0 0 0 1 0 0 0 1


REM  SnSe_d_autored_a.res in P2(1)/n
REM wR2 = 0.0962, GooF = S = 1.026, Restrained GooF = 1.025 for all data
REM R1 = 0.0375 for 26324 Fo > 4sig(Fo) and 0.0470 for all 31060 data
REM 1600 parameters refined using 144 restraints

END

WGHT      0.0431     22.5942

REM Highest difference peak  1.954,  deepest hole -1.662,  1-sigma level  0.081
Q1    1   0.7315  0.3559  0.1811  11.00000  0.05    1.95
Q2    1   0.2709  0.2828  0.2051  11.00000  0.05    0.95
Q3    1   0.2369  0.3075  0.2141  11.00000  0.05    0.77
Q4    1   0.8008  0.3102  0.4109  11.00000  0.05    0.63
Q5    1   0.2309  0.3379  0.2732  11.00000  0.05    0.63
Q6    1   0.7979  0.2202  0.2606  11.00000  0.05    0.56
Q7    1   0.7543  0.1909  0.2459  11.00000  0.05    0.55
Q8    1   0.3050  0.3098  0.3011  11.00000  0.05    0.54
Q9    1   0.3550  0.2945  0.3438  11.00000  0.05    0.51
Q10   1   0.8403  0.3778  0.2408  11.00000  0.05    0.50
Q11   1   0.7936  0.3870  0.2600  11.00000  0.05    0.50
Q12   1   0.6886  0.3568  0.2118  11.00000  0.05    0.50
Q13   1   0.2574  0.4303  0.1730  11.00000  0.05    0.46
Q14   1   0.8430  0.3937  0.2387  11.00000  0.05    0.45
Q15   1   0.4291  0.3306  0.2128  11.00000  0.05    0.44
Q16   1   0.9596  0.4170  0.4495  11.00000  0.05    0.44
Q17   1   1.1330  0.3536  0.5071  11.00000  0.05    0.44
Q18   1   0.3505  0.2957  0.2833  11.00000  0.05    0.44
Q19   1   0.4031  0.3101  0.3222  11.00000  0.05    0.44
Q20   1   0.3680  0.4196  0.4299  11.00000  0.05    0.42
Q21   1   0.4796  0.3495  0.4798  11.00000  0.05    0.42
Q22   1   0.8138  0.3413  0.5104  11.00000  0.05    0.42
Q23   1   0.3481  0.3256  0.2825  11.00000  0.05    0.40
Q24   1   0.7813  0.4890  0.3204  11.00000  0.05    0.40
Q25   1   0.8413  0.4045  0.3004  11.00000  0.05    0.39
Q26   1   0.9302  0.3429  0.2084  11.00000  0.05    0.39
Q27   1   1.0732  0.3841  0.5276  11.00000  0.05    0.38
Q28   1   0.6519  0.5898  0.0318  11.00000  0.05    0.38
Q29   1   0.9523  0.4880  0.1498  11.00000  0.05    0.37
Q30   1   0.1827  0.3163  0.2299  11.00000  0.05    0.36
Q31   1   0.8815  0.4986  0.3603  11.00000  0.05    0.36
Q32   1   0.4410  0.3891  0.2700  11.00000  0.05    0.36
Q33   1   0.4586  0.2830  0.4885  11.00000  0.05    0.36
Q34   1   0.9707  0.2799  0.3541  11.00000  0.05    0.36
Q35   1   0.2012  0.1867  0.2573  11.00000  0.05    0.36
Q36   1   0.2277  0.3009  0.2739  11.00000  0.05    0.35
Q37   1   1.1615  0.4031  0.5175  11.00000  0.05    0.35
Q38   1   0.8968  0.3852  0.2809  11.00000  0.05    0.35
Q39   1   0.4197  0.2899  0.4291  11.00000  0.05    0.35
Q40   1   0.8786  0.3417  0.4711  11.00000  0.05    0.35
Q41   1   0.8416  0.3862  0.3277  11.00000  0.05    0.35
Q42   1   1.0114  0.4995  0.2731  11.00000  0.05    0.35
Q43   1   0.4834  0.3467  0.2475  11.00000  0.05    0.34
Q44   1   0.5332  0.3319  0.2285  11.00000  0.05    0.34
Q45   1   0.7015  0.4987  0.3684  11.00000  0.05    0.34
Q46   1   0.4381  0.3205  0.4694  11.00000  0.05    0.33
Q47   1   0.9388  0.3574  0.4884  11.00000  0.05    0.33
Q48   1   0.3308  0.4397  0.3908  11.00000  0.05    0.33
Q49   1   1.0167  0.1671  0.3929  11.00000  0.05    0.33
Q50   1   0.4190  0.3513  0.4586  11.00000  0.05    0.33
Q51   1   0.3772  0.0979  0.4118  11.00000  0.05    0.33
Q52   1   0.4976  0.3719  0.2821  11.00000  0.05    0.33
Q53   1   0.7084  0.3620  0.2726  11.00000  0.05    0.33
Q54   1   1.0172  0.4434  0.2901  11.00000  0.05    0.33
Q55   1   0.7804  0.5069  0.1890  11.00000  0.05    0.33
Q56   1   0.5174  0.2549  0.3194  11.00000  0.05    0.33
Q57   1   0.4303  0.4205  0.2615  11.00000  0.05    0.32
Q58   1   1.1441  0.3294  0.5497  11.00000  0.05    0.32
Q59   1   0.8033  0.4863  0.2368  11.00000  0.05    0.32
Q60   1   0.3796  0.4030  0.2480  11.00000  0.05    0.32
Q61   1   0.4394  0.3484  0.1438  11.00000  0.05    0.32
Q62   1   0.2782  0.1440  0.3502  11.00000  0.05    0.32
Q63   1   0.3368  0.0857  0.3675  11.00000  0.05    0.32
Q64   1   0.5709  0.4019  0.5084  11.00000  0.05    0.31
Q65   1   0.8743  0.4458  0.3383  11.00000  0.05    0.31
Q66   1   0.8883  0.3754  0.4578  11.00000  0.05    0.31
Q67   1   0.3204  0.0922  0.4109  11.00000  0.05    0.31
Q68   1   0.9596  0.4896  0.0989  11.00000  0.05    0.31
Q69   1   1.0183  0.3261  0.3143  11.00000  0.05    0.31
Q70   1   0.1670  0.2009  0.2074  11.00000  0.05    0.31
Q71   1   0.3951  0.3851  0.4326  11.00000  0.05    0.31
Q72   1   1.1194  0.5268  0.3609  11.00000  0.05    0.31
Q73   1   0.4492  0.2944  0.1537  11.00000  0.05    0.31
Q74   1   0.4157  0.2374  0.4522  11.00000  0.05    0.31
Q75   1   0.9050  0.4016  0.4218  11.00000  0.05    0.31
Q76   1   0.3311  0.4402  0.4479  11.00000  0.05    0.30
Q77   1   0.4998  0.3394  0.1579  11.00000  0.05    0.30
Q78   1   0.7154  0.4691  0.1290  11.00000  0.05    0.30
Q79   1   1.0076  0.2237  0.4197  11.00000  0.05    0.30
Q80   1   0.9015  0.4698  0.3780  11.00000  0.05    0.30
Q81   1   0.6622  0.4583  0.0704  11.00000  0.05    0.30
Q82   1   0.5536  0.2669  0.3724  11.00000  0.05    0.30
Q83   1   0.7817  0.4561  0.3123  11.00000  0.05    0.30
Q84   1   0.6878  0.2047  0.4980  11.00000  0.05    0.30
Q85   1   1.0970  0.5139  0.3966  11.00000  0.05    0.30
Q86   1   0.9799  0.3760  0.2861  11.00000  0.05    0.30
Q87   1   0.4324  0.1741  0.2495  11.00000  0.05    0.29
Q88   1   0.9937  0.4387  0.2360  11.00000  0.05    0.29
Q89   1   0.5941  0.2442  0.4108  11.00000  0.05    0.29
Q90   1   0.3524  0.3274  0.3435  11.00000  0.05    0.29
Q91   1   0.4532  0.2540  0.5028  11.00000  0.05    0.29
Q92   1   0.0782  0.1673  0.1968  11.00000  0.05    0.29
Q93   1   0.3419  0.2895  0.4403  11.00000  0.05    0.29
Q94   1   0.9016  0.4842  0.0927  11.00000  0.05    0.29
Q95   1   0.9632  0.3483  0.3098  11.00000  0.05    0.29
Q96   1   0.7447  0.4820  0.1883  11.00000  0.05    0.28
Q97   1   1.0630  0.5060  0.3380  11.00000  0.05    0.28
Q98   1   0.8558  0.4590  0.2887  11.00000  0.05    0.28
Q99   1   0.9647  0.3081  0.3182  11.00000  0.05    0.28
Q100  1   0.9132  0.4328  0.4085  11.00000  0.05    0.28
;
_shelx_res_checksum   58102

_shelx_hkl_file
;
   0   0  -2 3344.62    6.91
   0   0   2 3368.76    5.40
   0   0   3    0.70    0.28
   0   0  -3   -0.38    0.37
   0   0  -3    0.04    0.18
   0   0  -3    0.58    0.32
   0   0   3    0.11    0.27
   0   0  -3    0.00    0.28
   0   0   4 2424.11    5.30
   0   0  -4 2499.87    5.54
   0   0  -4 2360.23    8.16
   0   0  -4 2372.54    7.67
   0   0  -4 2326.40    7.07
   0   0   4 2275.40    6.29
   0   0   5    7.28    0.45
   0   0  -5    4.77    0.74
   0   0  -5    5.63    0.72
   0   0   5    6.03    0.58
   0   0  -5    5.54    0.60
   0   0   6   15.28    0.65
   0   0  -6   23.12    0.77
   0   0  -6   26.27    1.27
   0   0  -6   23.64    1.16
   0   0  -6   30.10    1.11
   0   0   6   13.56    0.78
   0   0   7    5.53    0.50
   0   0  -7    7.40    0.94
   0   0  -7    5.19    0.51
   0   0  -7    9.57    0.89
   0   0   7    2.23    0.58
   0   0  -7   11.83    0.88
   0   0   8   10.31    0.64
   0   0  -8   11.48    0.66
   0   0  -8   12.18    1.10
   0   0  -8   14.13    1.04
   0   0  -8   12.94    0.97
   0   0   8    9.40    0.86
   0   0   9   -0.47    0.47
   0   0  -9    0.66    0.49
   0   0  -9    0.80    0.92
   0   0  -9    2.30    0.84
   0   0   9    1.94    0.80
   0   0  -9    0.51    0.69
   0   0  10  240.26    2.86
   0   0 -10  234.23    4.11
   0   0 -10  239.56    3.95
   0   0  10  240.14    3.36
   0   0  11    3.69    0.72
   0   0 -11    5.40    1.18
   0   0 -11    4.46    0.72
   0   0 -11    5.44    1.12
   0   0 -11    5.98    0.99
   0   0  12  171.23    2.75
   0   0 -12  156.40    3.75
   0   0 -12  165.62    2.56
   0   0 -12  167.01    3.71
   0   0 -12  163.64    3.37
   0   0  12  162.45    3.11
   0   0  13    3.44    0.84
   0   0 -13    6.85    1.42
   0   0 -13    3.48    0.77
   0   0 -13    5.84    1.34
   0   0 -13    7.29    1.17
   0   0  13    2.94    1.11
   0   0  14   19.67    1.30
   0   0 -14   22.32    1.98
   0   0 -14   18.52    1.23
   0   0 -14   22.57    1.87
   0   0  14   15.50    1.45
   0   0 -14   25.36    1.78
   0   0  15    1.64    0.98
   0   0 -15    3.54    0.94
   0   0 -15    1.62    1.31
   0   0 -15    4.77    1.46
   0   0 -15    2.69    1.28
   0   0  15    4.13    1.28
   0   0  16   96.98    2.70
   0   0 -16   79.31    3.37
   0   0 -16   88.68    3.39
   0   0 -16   90.52    3.09
   0   0  16   86.02    2.86
   0   0 -17   -1.94    1.76
   0   0 -17   -0.09    1.56
   0   0 -17    0.99    1.27
   0   0  17   -0.43    1.48
   0   0 -18    2.96    1.75
   0   0 -18    0.38    1.62
   0   0  18    0.65    1.59
   0   0 -19    3.25    1.92
   0   0 -19   -0.37    1.72
   0   0  19    0.31    1.57
   0   0 -20   89.33    4.20
   0   0 -20   82.72    3.97
   0   0  20   90.32    3.58
   0   0 -21   -2.80    2.30
   0   0 -21   -2.21    1.94
   0   0  21   -0.36    1.87
   0   0 -22   29.89    3.06
   0   0 -22   27.44    3.01
   0   0  22   37.63    2.79
   0   0 -23    3.48    2.42
   0   0 -23    4.93    2.36
   0   0  23    0.43    2.09
   0   0 -24   75.42    4.69
   0   0 -24   80.15    4.70
   0   0  24   83.13    4.04
   0   0 -25   -2.30    2.66
   0   0 -25    1.52    2.66
   0   0  25    1.61    2.36
   0   1   2 1269.84    3.13
   0   1  -2 1282.18    4.24
   0  -1  -2 1397.26    4.77
   0   1  -2 1288.76    3.10
   0   1  -2 1286.64    4.15
   0  -1  -2 1288.71    4.20
   0   1   2 1419.51    4.05
   0   1   2 1231.38    3.24
   0  -1   2 1216.64    3.34
   0   1   3   23.83    0.53
   0  -1   3   23.03    0.42
   0   1  -3   24.04    0.77
   0   1  -3   24.10    0.54
   0  -1  -3   21.87    0.81
   0  -1  -3   23.92    0.50
   0   1  -3   22.09    0.72
   0  -1  -3   19.37    0.74
   0   1  -3   19.44    0.63
   0  -1   3   25.03    0.62
   0   1   3   20.98    0.62
   0  -1  -3   21.96    0.72
   0  -1   4    9.85    0.37
   0  -1  -4    9.90    0.74
   0   1  -4   11.69    0.46
   0  -1  -4   11.29    0.48
   0   1  -4    9.68    0.69
   0  -1  -4   10.50    0.70
   0   1  -4   11.47    0.68
   0   1  -4    9.87    0.57
   0   1   4   10.03    0.60
   0  -1  -4    9.86    0.60
   0  -1   4   11.59    0.61
   0  -1   5  513.22    2.59
   0   1   5  518.95    2.94
   0  -1  -5  511.37    4.25
   0  -1  -5  545.95    2.87
   0   1  -5  533.15    2.98
   0   1  -5  503.29    4.13
   0   1  -5  509.43    4.01
   0  -1  -5  510.40    3.99
   0  -1   5  503.80    3.32
   0  -1  -5  510.91    3.85
   0   1   5  514.26    3.31
   0   1  -5  491.05    3.56
   0  -1   6  487.34    2.82
   0   1   6  464.59    3.06
   0  -1  -6  503.06    3.02
   0   1  -6  449.50    4.30
   0   1  -6  507.55    3.16
   0  -1  -6  465.42    4.42
   0   1  -6  453.01    4.12
   0  -1  -6  460.58    4.15
   0  -1   6  461.08    3.47
   0   1  -6  459.83    3.79
   0  -1  -6  471.87    4.03
   0   1   6  449.39    3.41
   0   1   7  105.05    1.60
   0  -1   7  108.30    1.50
   0   1  -7  101.73    2.29
   0  -1  -7  103.77    1.51
   0  -1  -7   99.38    2.34
   0   1  -7  103.90    1.58
   0   1  -7  101.33    2.16
   0  -1  -7   99.78    2.14
   0   1   7   99.98    1.82
   0  -1  -7  108.36    2.13
   0   1  -7  102.23    1.99
   0  -1   7  107.62    1.87
   0  -1   8    2.43    0.44
   0   1   8    0.37    0.43
   0  -1  -8    1.72    0.76
   0   1  -8    1.28    0.71
   0   1  -8    2.52    0.47
   0  -1  -8    2.56    0.46
   0  -1  -8    2.08    0.70
   0   1  -8    1.67    0.70
   0  -1  -8    2.99    0.65
   0   1   8    2.75    0.67
   0   1  -8    2.00    0.58
   0  -1   8    1.59    0.70
   0  -1   9  124.42    1.89
   0   1   9  126.94    2.01
   0  -1  -9  125.11    2.93
   0   1  -9  114.27    2.75
   0   1  -9  120.25    1.91
   0  -1  -9  129.47    1.92
   0   1  -9  118.70    2.67
   0  -1  -9  119.68    2.67
   0  -1  -9  123.97    2.55
   0  -1   9  129.66    2.36
   0   1  -9  117.15    2.43
   0   1   9  118.22    2.28
   0  -1  10  270.45    2.97
   0   1  10  265.08    3.07
   0   1 -10  271.51    2.96
   0  -1 -10  274.96    2.91
   0  -1 -10  253.49    4.36
   0   1 -10  260.99    4.29
   0  -1 -10  268.73    4.16
   0   1 -10  256.54    4.06
   0   1 -10  257.86    3.72
   0   1  10  270.42    3.55
   0  -1  10  263.99    3.50
   0  -1 -10  258.06    3.82
   0  -1  11    0.39    0.54
   0   1  11    1.51    0.62
   0  -1 -11    1.14    0.56
   0  -1 -11    1.52    0.95
   0   1 -11    1.20    0.60
   0   1 -11    1.04    1.02
   0  -1 -11    2.74    1.03
   0   1 -11    2.63    1.00
   0   1  11    1.60    0.94
   0  -1  11    1.08    0.86
   0   1 -11   -0.13    0.80
   0  -1 -11    0.39    0.83
   0   1  12  781.84    5.89
   0  -1  12  806.75    5.72
   0  -1 -12  759.00    8.10
   0   1 -12  787.79    5.58
   0   1 -12  762.70    8.03
   0  -1 -12  826.22    5.51
   0  -1 -12  763.02    7.66
   0   1 -12  777.09    7.75
   0   1  12  801.50    6.60
   0   1 -12  753.66    6.97
   0  -1  12  808.04    6.68
   0  -1 -12  772.26    7.28
   0   1  13   28.82    1.40
   0  -1  13   31.66    1.37
   0  -1 -13   32.68    1.29
   0   1 -13   27.19    1.30
   0   1 -13   27.78    1.94
   0  -1 -13   27.74    1.96
   0   1 -13   29.14    1.91
   0  -1 -13   33.35    1.98
   0  -1 -13   31.29    1.76
   0   1  13   34.10    1.74
   0  -1  13   28.36    1.63
   0   1 -13   27.44    1.69
   0   1  14   47.13    1.77
   0  -1  14   44.97    1.68
   0  -1 -14   42.96    2.46
   0   1 -14   40.25    2.34
   0   1 -14   43.24    1.59
   0  -1 -14   40.81    1.54
   0  -1 -14   43.46    2.27
   0   1 -14   44.75    2.34
   0  -1  14   46.87    2.06
   0   1 -14   47.26    2.12
   0   1  14   43.01    1.98
   0  -1 -14   45.48    2.18
   0  -1  15   15.46    1.31
   0   1  15   17.20    1.37
   0   1 -15   12.12    1.09
   0  -1 -15   14.40    1.80
   0   1 -15   11.63    1.78
   0   1 -15   14.24    1.77
   0  -1 -15   14.63    1.78
   0   1 -15   10.25    1.46
   0  -1  15   12.43    1.57
   0   1  15   17.96    1.67
   0  -1 -15   11.80    1.53
   0   1  16    5.78    1.23
   0  -1 -16    7.17    1.85
   0   1 -16    2.35    1.65
   0   1 -16    4.72    1.54
   0  -1 -16    6.01    1.48
   0   1 -16    8.52    1.47
   0  -1 -16    4.91    1.40
   0   1  16    8.46    1.56
   0  -1  16    5.98    1.46
   0  -1 -17   12.55    2.03
   0   1 -17   11.46    1.92
   0   1 -17   11.11    1.87
   0  -1 -17   10.28    1.81
   0  -1  17   12.65    1.74
   0   1  17   10.03    1.72
   0  -1 -17   10.27    1.62
   0   1 -18   80.12    3.73
   0  -1 -18   74.07    3.67
   0  -1 -18   73.58    3.44
   0   1 -18   77.48    3.53
   0   1  18   86.15    3.15
   0  -1  18   82.54    3.13
   0   1 -19   17.85    2.34
   0  -1 -19   13.38    2.38
   0   1 -19   16.93    2.27
   0  -1 -19   15.55    2.25
   0  -1  19   21.89    2.19
   0   1  19   19.73    2.06
   0   1 -20   83.18    4.04
   0  -1 -20   69.99    3.83
   0   1 -20   80.24    3.82
   0  -1 -20   78.46    3.82
   0  -1  20   79.86    3.45
   0   1  20   78.27    3.31
   0   1 -21   15.18    2.56
   0  -1 -21   14.80    2.61
   0  -1 -21   10.60    2.27
   0   1 -21   15.76    2.48
   0   1  21   13.85    2.18
   0  -1  21   16.20    2.20
   0  -1 -22   22.35    2.82
   0   1 -22   33.53    3.24
   0  -1 -22   25.60    2.91
   0   1 -22   29.90    3.09
   0   1  22   25.58    2.53
   0  -1  22   26.40    2.62
   0   1 -23   10.63    2.64
   0  -1 -23   14.88    2.80
   0   1 -23   10.35    2.67
   0  -1 -23   13.17    2.54
   0   1  23   11.74    2.26
   0  -1  23   16.09    2.44
   0   1 -24   36.86    3.67
   0  -1 -24   29.52    3.31
   0  -1 -24   38.23    3.65
   0   1 -24   36.13    3.61
   0  -1  24   38.56    3.12
   0   1  24   40.53    3.25
   0  -1 -25    0.37    2.65
   0   1 -25    0.09    2.71
   0   1 -25    0.02    2.63
   0  -1 -25    0.86    2.74
   0   1  25    0.64    2.28
   0  -1  25    1.16    2.41
   0   2   2    1.34    0.19
   0   2  -2    1.19    0.19
   0   2  -2    1.02    0.27
   0  -2  -2    1.34    0.57
   0   2   2    1.07    0.25
   0   2  -2    0.87    0.25
   0  -2  -2    1.07    0.29
   0  -2   2    1.06    0.21
   0   2   2    0.86    0.18
   0   2   3 1890.20    4.86
   0   2  -3 1861.63    4.75
   0   2  -3 1798.08    6.25
   0   2  -3 1842.45    6.14
   0  -2  -3 1772.36    6.11
   0  -2   3 1810.12    4.99
   0   2   3 1767.99    4.70
   0   2  -3 1760.17    5.03
   0  -2   4 1756.68    3.74
   0   2   4 1768.44    5.23
   0  -2  -4 1673.53    7.40
   0   2  -4 1765.60    5.14
   0   2  -4 1714.94    6.88
   0  -2  -4 1895.34    4.82
   0   2  -4 1723.03    6.73
   0  -2  -4 1811.03    6.85
   0   2  -4 1725.00    5.78
   0   2   4 1652.45    5.31
   0  -2   4 1658.64    5.51
   0   2   5  548.57    3.20
   0   2  -5  511.89    4.21
   0   2  -5  543.21    3.14
   0  -2  -5  499.79    4.46
   0  -2  -5  558.25    2.89
   0  -2  -5  523.36    4.12
   0   2  -5  522.56    4.13
   0  -2   5  522.72    3.39
   0   2   5  513.43    3.34
   0  -2  -5  530.27    4.09
   0   2  -5  528.73    3.61
   0  -2   6  225.67    1.82
   0   2   6  222.54    2.21
   0   2  -6  213.99    2.99
   0  -2  -6  206.34    3.03
   0   2  -6  216.35    2.17
   0  -2  -6  206.25    2.84
   0   2  -6  213.20    2.86
   0   2  -6  217.19    2.56
   0   2   6  217.84    2.39
   0  -2   6  219.81    2.44
   0  -2  -6  222.62    2.85
   0  -2   7    1.00    0.32
   0   2   7    0.74    0.39
   0  -2  -7    1.08    0.37
   0   2  -7    0.00    0.59
   0   2  -7    1.10    0.40
   0  -2  -7    0.17    0.64
   0  -2  -7    1.98    0.63
   0   2  -7    0.76    0.59
   0  -2   7    1.42    0.54
   0   2  -7    0.27    0.48
   0  -2  -7    2.30    0.62
   0   2   7    1.08    0.53
   0  -2   8    3.42    0.43
   0   2  -8    3.82    0.52
   0   2  -8    3.41    0.82
   0  -2  -8    3.11    0.86
   0  -2  -8    3.53    0.47
   0  -2  -8    2.20    0.74
   0   2  -8    2.03    0.72
   0  -2  -8    2.87    0.74
   0   2  -8    3.12    0.61
   0   2   8    4.84    0.76
   0  -2   8    3.19    0.68
   0   2   9   36.19    1.16
   0  -2   9   38.45    1.09
   0  -2  -9   39.57    1.10
   0   2  -9   34.62    1.66
   0  -2  -9   40.11    1.80
   0   2  -9   36.36    1.14
   0   2  -9   36.57    1.61
   0  -2  -9   38.89    1.65
   0   2   9   38.79    1.43
   0  -2  -9   35.34    1.56
   0  -2   9   40.73    1.47
   0   2  -9   35.17    1.40
   0   2  10   67.90    1.73
   0  -2  10   77.01    1.59
   0  -2 -10   70.05    2.48
   0   2 -10   74.23    1.66
   0  -2 -10   75.38    1.58
   0   2 -10   65.60    2.27
   0  -2 -10   74.95    2.31
   0   2 -10   73.64    2.29
   0   2 -10   71.71    2.02
   0   2  10   71.85    1.95
   0  -2  10   71.28    1.96
   0  -2 -10   71.04    2.14
   0   2  11   94.66    2.06
   0  -2  11   94.60    1.85
   0  -2 -11   81.07    2.73
   0  -2 -11   98.57    1.88
   0   2 -11   91.62    1.93
   0   2 -11   81.44    2.65
   0   2 -11   96.40    2.73
   0  -2 -11   87.09    2.60
   0   2  11   87.58    2.21
   0  -2  11   89.49    2.27
   0   2 -11   88.93    2.37
   0  -2 -11   87.84    2.49
   0  -2  12   53.18    1.56
   0   2  12   52.36    1.68
   0  -2 -12   56.94    1.53
   0   2 -12   51.87    1.58
   0  -2 -12   51.42    2.49
   0   2 -12   50.84    2.30
   0   2 -12   52.09    2.22
   0  -2 -12   49.70    2.17
   0   2  12   53.96    1.97
   0  -2  12   50.36    1.91
   0   2 -12   50.57    1.94
   0  -2 -12   50.51    2.11
   0  -2  13  123.43    2.42
   0   2  13  134.32    2.72
   0   2 -13  121.49    2.43
   0   2 -13  114.73    3.43
   0  -2 -13  108.32    3.45
   0  -2 -13  132.37    2.35
   0  -2 -13  128.02    3.45
   0   2 -13  112.19    3.26
   0   2  13  122.75    2.86
   0  -2 -13  121.62    3.22
   0  -2  13  131.04    3.01
   0   2 -13  124.17    3.04
   0   2  14   41.49    1.73
   0  -2  14   44.86    1.68
   0   2 -14   42.82    1.62
   0  -2 -14   40.71    1.47
   0  -2 -14   45.96    2.49
   0   2 -14   39.02    2.30
   0  -2 -14   38.37    2.20
   0   2 -14   37.37    2.19
   0  -2  14   44.21    1.97
   0  -2 -14   44.45    2.20
   0   2 -14   39.38    1.99
   0   2  14   41.53    1.93
   0   2  15  146.33    3.10
   0   2 -15  128.54    2.75
   0  -2 -15  119.44    3.86
   0   2 -15  120.09    3.83
   0  -2 -15  127.56    3.78
   0   2 -15  125.76    3.75
   0  -2 -15  133.88    3.66
   0  -2  15  124.50    3.22
   0   2 -15  130.85    3.40
   0   2  15  135.19    3.26
   0   2  16   26.19    1.68
   0   2 -16   22.14    2.14
   0  -2 -16   27.34    2.30
   0   2 -16   24.81    2.21
   0  -2 -16   28.90    2.22
   0   2  16   27.50    1.91
   0  -2  16   25.27    1.88
   0  -2 -16   23.20    1.95
   0   2 -16   26.97    1.92
   0   2  17   34.07    1.94
   0  -2 -17   30.18    2.49
   0   2 -17   35.30    2.62
   0   2 -17   27.89    2.36
   0  -2 -17   34.16    2.39
   0  -2 -17   35.78    2.28
   0  -2  17   33.71    2.26
   0   2  17   28.56    2.01
   0  -2 -18   19.59    2.37
   0  -2 -18   20.35    2.25
   0   2 -18   20.86    2.30
   0   2  18   20.79    1.98
   0  -2  18   21.59    2.04
   0   2 -19   31.46    2.79
   0  -2 -19   30.60    2.84
   0   2 -19   30.26    2.69
   0  -2 -19   33.18    2.82
   0  -2  19   36.35    2.48
   0   2  19   39.75    2.51
   0   2 -20   13.93    2.41
   0  -2 -20   23.52    2.70
   0   2 -20   17.56    2.53
   0  -2 -20   27.05    2.67
   0  -2  20   19.59    2.20
   0   2  20   19.12    2.23
   0  -2 -21   66.55    3.98
   0   2 -21   87.72    4.27
   0   2 -21   65.35    3.84
   0  -2 -21   77.02    3.85
   0   2  21   77.11    3.45
   0  -2  21   80.96    3.53
   0   2 -22    6.80    2.37
   0  -2 -22   11.10    2.53
   0   2 -22   11.59    2.53
   0  -2 -22   10.20    2.39
   0  -2  22   10.30    2.21
   0   2  22   10.36    2.26
   0   2 -23   17.04    2.95
   0  -2 -23   22.90    3.19
   0  -2 -23   17.07    2.84
   0   2 -23   13.64    2.76
   0  -2  23   16.62    2.46
   0   2  23   17.78    2.49
   0   2 -24    7.95    2.81
   0  -2 -24   13.22    2.96
   0  -2 -24   12.27    2.74
   0   2 -24   11.90    2.79
   0  -2  24   12.04    2.72
   0   2  24    9.67    2.37
   0  -2 -25   61.13    4.52
   0   2 -25   62.93    4.55
   0  -2 -25   52.20    4.19
   0   2 -25   61.28    4.31
   0  -2  25   58.33    3.68
   0   2  25   57.17    3.67
   0   3   0   -0.15    0.21
   0   3   0    0.29    0.19
   0   3   1   72.07    0.79
   0   3  -1   64.50    0.98
   0   3  -1   71.56    0.82
   0   3   1   80.61    0.97
   0  -3  -1   77.79    1.12
   0   3  -1   68.09    0.96
   0  -3   1   67.80    0.74
   0   3   2   48.24    0.76
   0   3  -2   46.30    0.93
   0   3  -2   49.35    0.78
   0   3   2   48.30    0.92
   0  -3  -2   46.63    0.94
   0   3  -2   47.26    0.93
   0  -3   2   49.15    0.76
   0   3   2   44.00    0.66
   0   3   3  946.88    3.66
   0  -3  -3  899.41    3.02
   0   3  -3  966.18    3.72
   0   3  -3  894.63    4.56
   0  -3  -3  924.70    4.54
   0   3   3  904.38    4.27
   0   3  -3  947.55    4.57
   0   3  -3  889.35    3.73
   0  -3   3  926.77    3.67
   0   3   3  847.68    3.32
   0   3   4   10.08    0.52
   0   3  -4    8.75    0.71
   0  -3  -4    8.40    0.49
   0  -3  -4   11.82    1.16
   0   3  -4    8.80    0.50
   0   3  -4    8.52    0.68
   0  -3  -4    9.92    0.82
   0   3   4    9.71    0.68
   0  -3   4    7.70    0.54
   0   3  -4    9.84    0.56
   0   3   4    7.36    0.52
   0   3   5  475.68    3.12
   0  -3  -5  518.55    2.84
   0   3  -5  441.18    3.99
   0   3  -5  463.53    3.08
   0  -3  -5  483.77    4.49
   0   3   5  385.42    3.55
   0  -3  -5  452.89    3.92
   0   3  -5  411.63    3.78
   0   3  -5  456.44    3.35
   0   3   5  437.67    3.10
   0  -3   5  452.01    3.20
   0   3   6    7.97    0.59
   0  -3   6    8.54    0.42
   0  -3  -6    8.89    0.94
   0  -3  -6    9.52    0.57
   0   3  -6   11.80    0.91
   0   3  -6    9.44    0.62
   0  -3  -6    7.25    0.81
   0   3  -6   11.27    0.88
   0   3   6    6.55    0.60
   0  -3   6    7.09    0.63
   0  -3  -6   10.61    0.87
   0   3  -6   14.34    0.82
   0  -3   7  388.52    2.52
   0   3   7  411.59    3.33
   0  -3  -7  411.53    4.58
   0   3  -7  396.21    4.37
   0   3  -7  403.75    3.29
   0   3  -7  398.19    4.27
   0  -3  -7  406.40    4.28
   0   3  -7  402.17    3.73
   0  -3   7  405.20    3.55
   0   3   7  408.43    3.50
   0  -3  -7  425.69    4.33
   0  -3   8    5.35    0.47
   0   3   8    4.00    0.54
   0   3  -8    4.10    0.52
   0   3  -8    3.93    0.79
   0  -3  -8    4.96    0.53
   0  -3  -8    4.57    0.97
   0  -3  -8    4.55    0.85
   0   3  -8    3.68    0.74
   0   3   8    3.59    0.72
   0  -3  -8    4.54    0.76
   0   3  -8    4.75    0.70
   0  -3   8    3.69    0.73
   0  -3   9  171.96    2.04
   0  -3  -9  163.38    3.34
   0   3  -9  167.27    2.37
   0  -3  -9  177.10    2.19
   0   3  -9  155.89    3.20
   0  -3  -9  175.56    3.24
   0   3  -9  165.32    3.16
   0   3  -9  167.90    2.79
   0   3   9  166.71    2.66
   0  -3   9  167.49    2.72
   0  -3  -9  169.03    3.13
   0   3  10  107.66    2.10
   0  -3  10  108.48    1.77
   0   3 -10   96.57    2.72
   0  -3 -10  105.69    2.94
   0   3 -10  105.88    2.00
   0  -3 -10  106.08    1.81
   0  -3 -10  102.09    2.67
   0   3 -10  105.80    2.73
   0  -3  10  102.59    2.30
   0   3  10  107.91    2.30
   0   3 -10  103.98    2.37
   0  -3 -10  104.23    2.64
   0  -3  11  786.42    5.08
   0   3  11  765.19    5.75
   0  -3 -11  761.41    7.79
   0   3 -11  719.17    7.42
   0   3 -11  753.68    5.42
   0  -3 -11  786.70    5.01
   0  -3 -11  725.68    7.18
   0   3 -11  733.74    7.27
   0  -3  11  764.79    6.22
   0   3 -11  732.98    6.39
   0  -3 -11  767.12    7.21
   0   3  11  746.10    6.11
   0   3  12  397.67    4.42
   0  -3  12  418.92    3.99
   0  -3 -12  419.93    3.88
   0   3 -12  381.42    5.74
   0  -3 -12  366.94    5.78
   0   3 -12  379.79    4.07
   0   3 -12  391.52    5.65
   0  -3 -12  397.69    5.61
   0   3 -12  388.25    4.93
   0   3  12  399.53    4.71
   0  -3  12  401.76    4.78
   0  -3 -12  387.76    5.35
   0   3  13  513.36    5.20
   0  -3  13  515.51    4.74
   0  -3 -13  487.82    6.91
   0  -3 -13  509.60    4.52
   0   3 -13  453.81    6.54
   0   3 -13  499.77    4.85
   0  -3 -13  487.89    6.47
   0   3 -13  483.30    6.50
   0   3 -13  486.99    5.75
   0   3  13  511.63    5.58
   0  -3  13  508.91    5.62
   0  -3 -13  494.41    6.32
   0   3  14  176.15    3.29
   0  -3  14  185.17    3.09
   0   3 -14  173.86    3.05
   0  -3 -14  190.90    2.87
   0   3 -14  163.51    4.22
   0  -3 -14  166.73    4.45
   0   3 -14  169.69    4.15
   0  -3 -14  169.17    4.11
   0   3  14  178.56    3.53
   0  -3 -14  164.68    3.89
   0   3 -14  175.71    3.72
   0  -3  14  176.56    3.57
   0   3  15   22.23    1.52
   0   3 -15   24.48    1.44
   0  -3 -15   20.91    2.05
   0   3 -15   24.80    2.11
   0   3 -15   23.56    1.95
   0  -3 -15   24.63    2.00
   0  -3 -15   22.90    1.85
   0   3  15   22.07    1.73
   0  -3  15   24.52    1.82
   0   3 -15   19.85    1.63
   0   3  16   54.95    2.22
   0   3 -16   48.35    2.78
   0  -3 -16   48.74    2.86
   0   3 -16   57.35    2.02
   0  -3 -16   53.87    2.73
   0   3 -16   52.57    2.79
   0  -3 -16   50.90    2.52
   0  -3  16   49.79    2.32
   0   3 -16   54.95    2.44
   0   3  16   53.56    2.41
   0   3  17    9.53    1.40
   0   3 -17    8.46    1.90
   0  -3 -17   10.94    2.02
   0   3 -17   12.26    1.96
   0  -3 -17    8.13    1.78
   0  -3 -17    7.63    1.68
   0   3  17    8.99    1.68
   0  -3  17    9.97    1.77
   0  -3 -18    8.38    1.99
   0   3 -18    4.26    1.85
   0   3 -18    4.82    1.86
   0  -3 -18    3.80    1.71
   0  -3  18    5.04    1.64
   0   3  18    3.40    1.65
   0   3 -19  109.13    4.37
   0  -3 -19  103.29    4.31
   0  -3 -19  107.22    4.12
   0   3 -19  104.90    4.26
   0  -3  19  119.36    3.83
   0   3  19  123.19    3.84
   0   3 -20    5.01    2.19
   0  -3 -20    9.59    2.36
   0   3 -20    7.72    2.18
   0  -3 -20    6.22    1.98
   0   3  20    2.86    1.78
   0  -3  20    4.43    1.85
   0   3 -21   43.74    3.46
   0  -3 -21   49.66    3.58
   0   3 -21   54.22    3.66
   0  -3 -21   47.02    3.32
   0   3  21   45.82    2.91
   0  -3  21   51.38    3.04
   0   3 -22    5.34    2.32
   0  -3 -22    6.86    2.42
   0   3 -22    0.05    2.27
   0  -3 -22    4.00    2.34
   0  -3  22    1.59    1.89
   0   3  22   -1.44    2.00
   0   3 -23   20.77    3.09
   0  -3 -23   22.21    3.06
   0   3 -23   23.03    3.14
   0  -3 -23   10.42    2.58
   0   3  23   19.21    2.53
   0  -3  23   21.20    2.69
   0   3 -24    8.38    2.83
   0  -3 -24    6.25    2.85
   0   3 -24    3.82    2.50
   0  -3 -24    5.57    2.73
   0   3  24    4.76    2.21
   0  -3  24    4.39    2.23
   0   3 -25    3.21    2.81
   0  -3 -25    3.85    2.86
   0  -3 -25    1.10    2.57
   0   3 -25    5.44    2.81
   0   3  25   -1.15    2.25
   0  -3  25    3.48    2.52
   0   4   0    2.68    0.20
   0   4   0    3.54    0.40
   0   4   0    2.37    0.33
   0   4   0    3.13    0.27
   0   4  -1  213.11    1.93
   0   4   1  218.83    1.52
   0   4  -1  234.76    1.63
   0  -4  -1  218.28    1.46
   0   4  -1  222.86    1.99
   0  -4  -1  239.35    2.17
   0   4  -1  215.14    1.60
   0   4   1  249.34    1.87
   0  -4   1  212.65    1.43
   0   4  -2  539.83    3.31
   0   4   2  524.93    2.68
   0   4  -2  557.45    2.76
   0  -4  -2  531.35    2.18
   0   4  -2  538.84    3.29
   0   4   2  504.63    2.27
   0  -4   2  547.75    2.59
   0   4  -2  530.61    2.61
   0   4  -3  150.70    2.02
   0   4   3  161.09    1.63
   0  -4  -3  156.90    1.32
   0   4  -3  163.41    1.65
   0   4  -3  155.62    2.00
   0  -4  -3  161.07    2.05
   0   4   3  153.53    1.96
   0  -4   3  151.94    1.58
   0   4  -3  153.31    1.59
   0   4   3  153.19    1.46
   0   4   4 1034.68    4.50
   0  -4  -4  943.72    3.72
   0   4  -4 1085.63    4.52
   0   4  -4 1003.19    5.61
   0  -4  -4 1050.60    5.59
   0   4  -4 1036.77    5.50
   0   4   4 1002.91    4.18
   0   4  -4 1044.15    4.55
   0  -4   4 1027.19    4.47
   0  -4  -5   73.25    2.41
   0   4  -5   58.57    1.56
   0   4  -5   61.06    1.19
   0  -4  -5   63.14    1.09
   0   4  -5   62.62    1.55
   0   4   5   68.26    1.61
   0  -4  -5   58.12    1.57
   0   4   5   57.95    1.17
   0  -4   5   58.86    1.25
   0   4  -5   64.87    1.29
   0  -4   6  703.27    2.75
   0   4   6  708.75    4.21
   0  -4  -6  784.97    3.87
   0  -4  -6  737.92    6.16
   0   4  -6  683.40    5.40
   0   4  -6  680.60    4.14
   0   4   6  830.34    5.71
   0   4  -6  665.34    5.24
   0  -4  -6  672.07    5.30
   0  -4   6  679.93    4.30
   0   4  -6  691.20    4.46
   0   4   6  690.24    4.19
   0   4   7  109.27    1.80
   0  -4   7  112.30    1.29
   0  -4  -7  110.43    2.52
   0   4  -7  104.85    2.34
   0   4  -7  109.40    1.77
   0   4  -7  107.38    2.30
   0  -4   7  110.32    1.95
   0  -4  -7  112.34    2.35
   0   4   7  105.87    1.85
   0   4  -7  104.45    1.93
   0  -4   8   82.85    1.26
   0   4   8   80.02    1.66
   0   4  -8   77.41    2.18
   0   4  -8   79.22    1.63
   0  -4  -8   85.41    1.47
   0  -4  -8   78.21    2.29
   0   4  -8   79.40    2.13
   0  -4  -8   75.94    2.12
   0  -4  -8   82.78    2.18
   0  -4   8   81.55    1.81
   0   4  -8   81.92    1.87
   0   4   8   75.97    1.70
   0  -4   9    3.09    0.45
   0   4   9    3.63    0.65
   0   4  -9    4.52    0.95
   0   4  -9    2.23    0.53
   0  -4  -9    3.71    1.08
   0   4  -9    4.33    0.91
   0  -4  -9    2.60    0.98
   0   4   9    4.77    0.80
   0  -4  -9    3.71    0.90
   0  -4   9    3.88    0.87
   0   4  -9    3.28    0.74
   0   4  10    9.55    0.86
   0  -4  10    8.93    0.65
   0   4 -10    8.07    0.74
   0  -4 -10    6.92    1.27
   0  -4 -10   11.64    0.77
   0   4 -10   10.17    1.20
   0   4 -10    9.75    1.13
   0  -4 -10    9.52    1.22
   0  -4  10    8.83    1.07
   0   4 -10    9.63    0.95
   0   4  10   11.37    1.09
   0  -4 -10    7.30    1.03
   0  -4  11   64.72    1.48
   0   4  11   64.19    1.82
   0   4 -11   60.57    2.35
   0  -4 -11   60.06    2.49
   0  -4 -11   66.62    1.57
   0   4 -11   61.12    1.68
   0   4 -11   59.98    2.26
   0  -4 -11   68.12    2.40
   0   4  11   63.50    1.95
   0  -4  11   64.19    1.99
   0  -4 -11   61.16    2.24
   0   4 -11   57.67    1.92
   0   4  12  399.34    4.50
   0  -4  12  396.34    3.78
   0   4 -12  363.71    5.62
   0   4 -12  386.74    4.17
   0  -4 -12  405.80    3.76
   0  -4 -12  382.70    5.90
   0  -4 -12  390.28    5.60
   0   4 -12  393.94    5.69
   0  -4  12  391.08    4.75
   0  -4 -12  400.96    5.57
   0   4  12  389.93    4.67
   0   4 -12  376.05    4.80
   0  -4  13    5.14    0.83
   0   4  13    7.50    1.04
   0  -4 -13    6.17    1.56
   0   4 -13    6.00    1.42
   0  -4 -13    5.20    0.78
   0   4 -13    3.32    0.81
   0  -4 -13    4.89    1.29
   0   4 -13    3.80    1.28
   0  -4  13    4.52    1.20
   0  -4 -13    7.00    1.26
   0   4  13    4.45    1.12
   0   4 -13    5.45    1.05
   0   4  14  343.55    4.57
   0  -4 -14  299.05    5.78
   0   4 -14  284.82    5.48
   0   4 -14  323.20    4.16
   0  -4 -14  298.55    5.37
   0   4 -14  280.68    5.30
   0  -4 -14  308.69    5.35
   0   4  14  319.15    4.62
   0  -4  14  308.50    4.66
   0   4 -14  292.38    4.64
   0   4  15   39.35    1.80
   0   4 -15   33.07    2.35
   0   4 -15   38.05    1.67
   0  -4 -15   31.60    2.45
   0   4 -15   32.73    2.24
   0  -4 -15   31.82    2.21
   0   4  15   33.04    1.93
   0  -4 -15   37.20    2.17
   0   4 -15   34.79    1.98
   0  -4  15   40.87    2.12
   0   4  16   55.59    2.21
   0  -4 -16   57.86    3.10
   0   4 -16   54.08    2.01
   0   4 -16   48.90    2.79
   0   4 -16   48.11    2.67
   0  -4 -16   52.55    2.74
   0  -4 -16   58.57    2.72
   0   4  16   54.25    2.38
   0  -4  16   53.29    2.39
   0   4  17   39.81    2.08
   0   4 -17   39.52    2.80
   0  -4 -17   35.84    2.72
   0  -4 -17   39.21    2.65
   0   4 -17   39.56    2.65
   0   4  17   39.92    2.26
   0  -4 -17   36.40    2.37
   0  -4  17   44.94    2.40
   0   4  18  222.10    4.55
   0  -4 -18  186.87    5.39
   0   4 -18  203.06    5.51
   0   4 -18  200.36    5.39
   0  -4 -18  203.41    5.36
   0  -4  18  223.58    4.77
   0  -4 -18  204.88    5.10
   0   4  18  210.06    4.63
   0   4 -19    7.69    2.24
   0  -4 -19    5.69    2.16
   0  -4 -19    8.46    2.10
   0   4 -19   10.35    2.14
   0   4  19    5.42    1.75
   0  -4  19    7.84    1.84
   0   4 -20   94.74    4.28
   0   4 -20   93.79    4.08
   0  -4 -20   87.45    4.02
   0   4  20   87.93    3.48
   0  -4  20   87.77    3.58
   0   4 -21   13.47    2.59
   0  -4 -21   16.79    2.67
   0   4 -21   17.22    2.70
   0  -4 -21   15.91    2.69
   0   4  21   19.58    2.38
   0  -4  21   13.25    2.14
   0   4 -22  103.44    4.85
   0  -4 -22  102.61    4.90
   0  -4 -22  107.41    4.70
   0   4 -22  104.74    4.74
   0   4  22  117.98    4.28
   0  -4  22  111.26    4.25
   0   4 -23    7.13    2.53
   0  -4 -23    0.24    2.24
   0   4 -23    5.68    2.49
   0  -4 -23    8.65    2.64
   0  -4  23    8.48    2.25
   0   4  23    0.92    2.09
   0  -4 -24    6.99    2.78
   0   4 -24    3.89    2.42
   0  -4 -24    1.63    2.54
   0   4 -24    0.02    2.46
   0  -4  24   -1.15    2.30
   0   4  24    2.94    2.23
   0   4 -25    7.70    2.79
   0  -4 -25    3.44    2.80
   0   4 -25    5.01    2.90
   0  -4 -25    5.20    2.81
   0   4  25    9.83    2.50
   0  -4  25    4.04    2.42
   0   5   0    0.80    0.22
   0   5   0    0.89    0.43
   0  -5   0    1.56    0.31
   0   5   0    1.05    0.39
   0   5   0    0.82    0.28
   0   5  -1    7.33    0.52
   0   5   1    7.98    0.39
   0   5  -1   10.49    0.44
   0  -5  -1    9.46    0.40
   0   5  -1    9.17    0.43
   0   5  -1    9.24    0.57
   0   5   1    9.23    0.47
   0  -5   1    8.98    0.38
   0   5   2  700.41    3.31
   0   5  -2  702.09    4.06
   0  -5  -2  741.44    2.84
   0   5  -2  769.71    3.49
   0   5  -2  693.97    4.13
   0  -5  -2  732.37    4.30
   0   5  -2  704.52    3.29
   0   5   2  807.77    4.00
   0  -5   2  711.48    3.19
   0   5   2  647.24    2.81
   0   5   3  206.44    1.94
   0   5  -3  193.68    2.38
   0  -5  -3  198.94    1.58
   0   5  -3  193.76    1.97
   0  -5  -3  209.52    2.43
   0   5  -3  192.12    2.32
   0  -5   3  190.15    1.85
   0   5  -3  200.08    1.90
   0   5   3  195.32    1.70
   0   5  -4    7.07    0.70
   0   5   4    8.40    0.53
   0   5  -4    7.29    0.53
   0  -5  -4    6.91    0.47
   0   5  -4    6.98    0.68
   0   5   4    5.11    0.65
   0  -5  -4    4.18    0.77
   0   5   4    7.37    0.52
   0  -5   4    5.97    0.51
   0   5  -4    6.47    0.54
   0   5   5   16.69    0.77
   0   5  -5   16.85    0.96
   0   5  -5   18.43    0.77
   0  -5  -5   20.31    1.08
   0   5  -5   18.68    0.98
   0   5   5   19.68    1.03
   0   5  -5   19.49    0.81
   0   5   5   19.73    0.78
   0  -5   5   18.99    0.80
   0  -5   6    2.76    0.25
   0   5   6    2.01    0.45
   0   5  -6    2.53    0.46
   0  -5  -6    1.57    1.09
   0  -5  -6    2.13    0.44
   0   5  -6    0.68    0.58
   0   5   6    1.13    0.61
   0   5  -6    0.92    0.55
   0  -5  -6    1.55    0.75
   0   5   6    2.43    0.52
   0  -5   6    2.29    0.55
   0   5  -6    2.36    0.51
   0   5   7  121.36    1.94
   0  -5   7  122.88    1.25
   0   5  -7  114.45    1.87
   0   5  -7  118.56    2.53
   0   5  -7  115.26    2.42
   0  -5  -7  114.84    2.53
   0   5   7  114.18    2.44
   0   5   7  117.45    1.95
   0  -5   7  121.88    2.04
   0   5  -7  119.37    2.04
   0  -5   8   85.28    1.21
   0   5   8   82.70    1.74
   0  -5  -8   90.24    1.58
   0  -5  -8   84.09    2.49
   0   5  -8   85.68    2.32
   0   5  -8   79.50    1.67
   0   5  -8   84.44    2.23
   0  -5  -8   85.45    2.31
   0  -5  -8   90.13    2.33
   0   5   8   82.43    1.79
   0  -5   8   80.74    1.83
   0   5  -8   84.56    1.87
   0  -5   9 1040.05    4.55
   0   5   9 1048.91    6.32
   0  -5  -9 1148.48    5.51
   0   5  -9 1014.01    6.00
   0   5  -9  992.88    7.93
   0  -5  -9  993.36    8.46
   0  -5  -9 1018.54    7.79
   0   5  -9 1028.05    7.92
   0  -5   9 1046.78    6.58
   0  -5  -9 1115.51    8.21
   0   5   9 1021.18    6.33
   0   5  -9  986.11    6.54
   0   5  10  807.80    5.87
   0  -5  10  833.39    4.50
   0  -5 -10  774.73    7.81
   0   5 -10  787.45    7.50
   0   5 -10  804.31    5.60
   0   5 -10  789.07    7.34
   0  -5 -10  820.31    7.32
   0   5 -10  794.51    6.20
   0   5  10  821.12    6.02
   0  -5 -10  823.47    7.42
   0  -5  10  802.79    6.23
   0  -5  11  702.58    4.48
   0   5  11  728.61    5.83
   0   5 -11  705.59    5.50
   0  -5 -11  654.92    7.39
   0   5 -11  653.69    7.17
   0  -5 -11  730.03    4.83
   0  -5 -11  665.07    6.99
   0   5 -11  690.22    7.19
   0  -5 -11  695.93    7.23
   0   5  11  711.12    5.93
   0  -5  11  714.92    6.08
   0   5 -11  663.63    5.97
   0   5  12  208.68    3.36
   0  -5  12  204.02    2.66
   0   5 -12  188.77    3.01
   0  -5 -12  198.71    4.38
   0   5 -12  189.69    4.15
   0  -5 -12  207.49    2.71
   0   5 -12  184.66    4.00
   0  -5 -12  197.47    4.06
   0  -5 -12  196.45    4.09
   0   5  12  187.37    3.29
   0   5 -12  187.55    3.40
   0  -5  12  205.42    3.49
   0   5  13  702.54    6.35
   0  -5  13  757.67    5.42
   0  -5 -13  734.77    5.29
   0   5 -13  690.29    8.03
   0   5 -13  730.95    6.06
   0  -5 -13  714.46    8.45
   0  -5 -13  709.35    7.87
   0   5 -13  717.78    8.04
   0   5  13  716.88    6.55
   0  -5  13  747.38    6.81
   0  -5 -13  712.53    7.89
   0   5 -13  693.43    6.71
   0   5  14  116.99    2.80
   0   5 -14  121.64    2.67
   0  -5 -14  114.20    3.74
   0   5 -14  107.61    3.52
   0  -5 -14  123.54    3.58
   0   5 -14  103.82    3.38
   0  -5  14  112.46    2.93
   0   5 -14  115.22    2.99
   0   5  14  110.88    2.88
   0  -5 -14  121.10    3.52
   0   5  15   37.09    1.84
   0  -5 -15   36.39    2.54
   0   5 -15   37.53    1.70
   0   5 -15   34.19    2.31
   0   5 -15   35.02    2.29
   0  -5 -15   33.09    2.26
   0  -5 -15   31.42    2.12
   0   5  15   35.47    1.95
   0   5 -15   36.57    1.96
   0  -5  15   39.55    2.09
   0   5  16    5.06    1.21
   0  -5 -16    1.52    1.66
   0   5 -16    2.98    1.57
   0   5 -16    4.56    1.05
   0   5 -16    2.13    1.42
   0  -5 -16    3.60    1.45
   0   5  16    5.38    1.34
   0  -5  16    5.59    1.54
   0  -5 -16    6.25    1.59
   0   5  17   26.73    1.87
   0  -5 -17   25.35    2.53
   0   5 -17   27.98    2.49
   0   5 -17   30.21    2.40
   0  -5 -17   27.63    2.43
   0  -5 -17   28.28    2.29
   0   5  17   28.18    2.04
   0  -5  17   25.87    2.02
   0   5  18   12.02    1.59
   0   5 -18    8.76    2.04
   0  -5 -18    9.48    2.14
   0   5 -18   12.79    2.08
   0  -5 -18    8.49    1.82
   0  -5 -18   11.70    1.96
   0  -5  18   16.47    2.05
   0   5  18   14.96    1.92
   0  -5 -19    7.13    2.30
   0   5 -19    9.17    2.17
   0  -5 -19   11.52    2.42
   0   5 -19    3.02    1.95
   0  -5  19    7.05    1.90
   0   5  19    7.36    1.73
   0   5 -20   57.46    3.63
   0  -5 -20   58.60    3.71
   0   5 -20   68.26    3.70
   0  -5 -20   69.28    3.68
   0  -5  20   66.33    3.15
   0   5  20   71.53    3.21
   0   5 -21   15.05    2.51
   0  -5 -21   18.87    2.68
   0  -5 -21   13.17    2.53
   0   5 -21   12.03    2.48
   0  -5  21   12.96    2.30
   0   5  21   14.28    2.20
   0   5 -22   63.99    4.06
   0  -5 -22   58.77    4.00
   0  -5 -22   57.83    3.70
   0   5 -22   59.42    3.85
   0  -5  22   64.79    3.47
   0   5  22   63.25    3.36
   0  -5 -23   19.11    3.08
   0   5 -23   23.97    3.09
   0   5 -23   18.15    2.97
   0  -5 -23   23.52    3.01
   0  -5  23   16.83    2.50
   0   5  23   19.32    2.53
   0   5 -24    1.33    2.48
   0  -5 -24    1.31    2.52
   0   5 -24   -2.06    2.43
   0  -5 -24    4.16    2.58
   0  -5  24    0.06    2.37
   0   5  24    3.40    2.32
   0   5 -25   15.76    3.14
   0  -5 -25   16.39    3.35
   0  -5 -25   13.47    3.07
   0   5 -25   14.62    3.07
   0  -5  25   16.58    2.72
   0   5  25   16.18    2.80
   0   6   0 1357.10    4.02
   0  -6   0 1426.25    4.80
   0   6   0 1291.93    4.94
   0   6   0 1417.39    6.02
   0   6   0 1351.06    4.07
   0   6  -1   18.80    0.82
   0   6   1   17.12    0.57
   0   6   1   25.92    1.55
   0   6  -1   17.84    0.46
   0  -6  -1   19.59    0.58
   0   6  -1   18.39    0.62
   0   6  -1   19.85    0.79
   0  -6  -1   13.27    0.86
   0   6  -1   13.28    0.60
   0   6   1   22.02    0.74
   0  -6   1   17.36    0.56
   0   6   2 3936.51    8.20
   0   6  -2 3961.16   10.31
   0   6  -2 4170.16    8.61
   0  -6  -2 3975.30    7.31
   0   6   2 4379.24    9.98
   0   6  -2 3850.91    8.38
   0  -6  -2 4264.74   11.08
   0   6  -2 4082.33   10.43
   0  -6   2 3978.52    7.80
   0   6   2 3801.24    7.25
   0   6   3  723.59    3.78
   0   6  -3  747.09    4.78
   0  -6  -3  731.01    3.16
   0   6  -3  736.24    3.91
   0   6  -3  708.69    3.69
   0  -6  -3  727.17    4.78
   0   6  -3  741.51    4.74
   0  -6   3  726.60    3.61
   0   6   3  715.82    3.37
   0   6  -4   73.21    1.69
   0   6   4   75.81    1.36
   0  -6  -4   79.53    1.15
   0   6  -4   81.77    1.41
   0  -6  -4   79.13    1.75
   0   6  -4   73.73    1.67
   0   6   4   75.99    1.26
   0  -6   4   71.44    1.32
   0   6  -4   75.43    1.34
   0   6  -5  616.40    5.05
   0   6   5  626.22    4.07
   0  -6  -5  661.41    3.47
   0   6  -5  659.08    4.11
   0  -6  -5  621.31    4.93
   0   6  -5  628.61    4.93
   0   6   5  625.58    4.88
   0   6  -5  648.22    4.12
   0   6   5  617.49    3.72
   0  -6   5  618.96    3.88
   0   6   6    0.82    0.43
   0  -6  -6    0.68    1.37
   0  -6  -6    0.95    0.43
   0   6  -6   -0.01    0.59
   0   6  -6    0.86    0.42
   0  -6  -6    0.69    0.76
   0   6  -6    1.10    0.62
   0   6   6    0.33    0.62
   0   6   6    1.24    0.49
   0  -6   6    1.46    0.50
   0   6  -6    0.86    0.45
   0  -6   7  927.62    3.09
   0   6   7  938.14    5.47
   0   6  -7  902.07    6.86
   0   6  -7  916.59    5.36
   0  -6  -7  926.27    4.74
   0  -6  -7  888.57    6.70
   0   6  -7  914.56    6.74
   0   6   7  915.48    5.29
   0   6  -7  920.01    5.56
   0  -6   7  931.82    5.50
   0   6   8    9.69    0.79
   0  -6   8   11.48    0.49
   0  -6  -8   13.42    0.78
   0   6  -8    9.90    0.78
   0  -6  -8    5.73    1.43
   0   6  -8   11.03    1.14
   0   6  -8    9.50    1.06
   0  -6  -8    9.07    1.19
   0   6   8    4.56    1.02
   0   6  -8   12.52    0.88
   0  -6   8    8.44    0.87
   0   6   8   10.53    0.89
   0  -6   9    9.10    0.57
   0   6   9    8.65    0.86
   0   6  -9    8.63    0.84
   0   6  -9   12.65    1.27
   0  -6  -9    9.69    1.45
   0   6  -9   11.99    1.26
   0  -6  -9   12.14    1.38
   0  -6  -9   10.98    1.25
   0  -6   9    6.66    1.00
   0   6  -9   14.22    1.04
   0   6   9    6.57    0.88
   0  -6  10   21.62    0.80
   0   6  10   14.57    1.14
   0   6 -10   22.35    1.14
   0  -6 -10   23.84    0.99
   0   6 -10   19.96    1.47
   0  -6 -10   19.92    1.65
   0  -6 -10   24.10    1.61
   0   6 -10   18.50    1.41
   0  -6 -10   22.57    1.57
   0  -6  10   19.68    1.25
   0   6  10   20.52    1.23
   0   6 -10   19.13    1.18
   0   6  11   42.80    1.59
   0  -6  11   45.39    1.18
   0  -6 -11   42.61    2.25
   0   6 -11   42.86    2.09
   0   6 -11   41.45    1.51
   0   6 -11   40.96    1.99
   0  -6 -11   45.09    2.11
   0  -6  11   44.26    1.76
   0   6 -11   43.91    1.67
   0   6  11   40.39    1.67
   0  -6 -11   43.80    2.02
   0   6  12   32.79    1.53
   0  -6  12   34.78    1.20
   0   6 -12   33.55    1.48
   0  -6 -12   34.81    1.26
   0   6 -12   36.23    2.09
   0  -6 -12   37.69    2.27
   0   6 -12   36.33    2.02
   0  -6 -12   32.62    1.97
   0  -6  12   29.06    1.58
   0  -6 -12   37.36    2.09
   0   6 -12   36.07    1.69
   0   6  12   30.92    1.57
   0   6  13  320.74    4.41
   0   6 -13  297.94    5.41
   0  -6 -13  318.36    3.46
   0  -6 -13  304.41    5.69
   0   6 -13  316.87    4.09
   0  -6 -13  325.34    5.42
   0   6 -13  321.57    5.49
   0   6  13  311.38    4.41
   0   6 -13  298.53    4.42
   0  -6 -13  324.49    5.51
   0  -6  13  309.58    4.48
   0   6  14   13.36    1.24
   0   6 -14   17.44    1.30
   0   6 -14   14.85    1.75
   0  -6 -14   11.83    1.81
   0  -6 -14   13.78    1.65
   0   6 -14   16.12    1.71
   0   6  14   13.12    1.48
   0  -6 -14   18.18    1.79
   0  -6  14   16.60    1.55
   0   6 -14   14.00    1.34
   0   6  15  116.82    2.95
   0  -6 -15  106.36    3.82
   0   6 -15  119.90    2.82
   0   6 -15  102.31    3.67
   0  -6 -15  112.33    3.63
   0   6 -15   96.85    3.47
   0   6 -15  113.24    3.04
   0  -6 -15  118.60    3.67
   0  -6  15  115.14    3.13
   0   6  15  104.61    2.94
   0   6  16   22.01    1.64
   0   6 -16   20.21    1.50
   0   6 -16   19.03    2.05
   0  -6 -16   21.51    2.28
   0   6 -16   21.31    2.08
   0  -6 -16   21.72    2.15
   0  -6  16   23.57    1.97
   0  -6 -16   18.86    1.91
   0   6  16   16.76    1.63
   0   6  17  137.71    3.56
   0  -6 -17  124.44    4.45
   0   6 -17  118.60    4.23
   0   6 -17  135.76    3.21
   0  -6 -17  123.48    4.11
   0   6 -17  134.11    4.31
   0  -6  17  136.91    3.73
   0  -6 -17  128.27    4.10
   0   6  17  125.84    3.56
   0   6  18    1.89    1.34
   0  -6 -18    0.32    1.83
   0   6 -18    4.13    1.95
   0   6 -18    1.41    1.65
   0  -6 -18    3.16    1.74
   0  -6 -18    3.10    1.73
   0   6  18    2.18    1.43
   0  -6  18    2.82    1.63
   0  -6 -19  334.65    7.46
   0   6 -19  334.17    7.28
   0  -6 -19  329.88    6.97
   0   6 -19  324.64    7.00
   0  -6  19  362.40    6.20
   0   6  19  357.47    6.16
   0  -6 -20    2.79    2.18
   0   6 -20    1.62    1.98
   0   6 -20    1.86    2.00
   0  -6 -20   -0.66    2.00
   0  -6  20    0.70    1.81
   0   6  20    1.21    1.82
   0  -6 -21   58.11    3.87
   0   6 -21   49.53    3.63
   0  -6 -21   45.77    3.25
   0   6 -21   49.09    3.44
   0   6  21   53.46    2.99
   0  -6  21   55.71    3.12
   0   6 -22    8.45    2.63
   0  -6 -22    9.84    2.64
   0  -6 -22   10.28    2.55
   0   6 -22   10.19    2.58
   0   6  22    9.54    2.15
   0  -6  22    6.59    2.07
   0   6 -23    3.38    2.51
   0  -6 -23    1.28    2.32
   0  -6 -23    2.12    2.47
   0   6 -23    2.95    2.33
   0   6  23    3.25    2.08
   0  -6  23    2.59    2.26
   0   6 -24   -0.31    2.49
   0  -6 -24    3.16    2.72
   0  -6 -24    3.93    2.70
   0   6 -24    1.35    2.56
   0   6  24    2.61    2.29
   0  -6  24    2.58    2.30
   0   6 -25   14.71    3.26
   0  -6 -25   11.51    3.22
   0   6 -25   18.26    3.39
   0  -6 -25   19.29    3.22
   0   6  25   17.38    2.76
   0  -6  25   15.64    2.84
   0   7   0    1.25    0.30
   0   7   0    4.73    0.78
   0  -7   0    1.98    0.42
   0   7   0    3.41    0.48
   0   7   0    6.46    0.66
   0   7   0    4.76    0.46
   0   7   1    2.89    0.35
   0   7   1    6.35    1.06
   0   7  -1    2.94    0.29
   0   7  -1    3.20    0.59
   0  -7  -1    4.32    0.40
   0   7  -1    3.17    0.43
   0   7  -1    3.04    0.43
   0   7  -1    4.14    0.60
   0  -7  -1    0.60    0.63
   0   7   1    2.58    0.45
   0   7   1    3.44    0.43
   0  -7   1    2.84    0.36
   0   7  -2   82.36    0.84
   0   7  -2   75.48    1.61
   0   7   2   79.67    1.27
   0  -7  -2   84.38    1.18
   0   7  -2   79.68    1.34
   0   7  -2   70.94    1.27
   0  -7  -2   66.91    1.69
   0   7   2   88.02    1.51
   0   7  -2   77.76    1.63
   0   7   2   77.12    1.16
   0  -7   2   81.70    1.22
   0   7  -3   35.17    1.18
   0   7   3   32.67    0.92
   0  -7  -3   35.94    0.81
   0   7  -3   33.60    0.94
   0   7  -3   35.79    1.19
   0  -7  -3   29.74    1.23
   0   7  -3   33.95    0.92
   0   7   3   40.83    1.15
   0  -7   3   36.39    0.91
   0   7   3   31.30    0.83
   0   7  -4    1.12    0.57
   0   7   4    1.07    0.40
   0   7  -4    0.46    0.40
   0  -7  -4    0.32    1.36
   0  -7  -4    1.35    0.35
   0   7   4    1.64    0.55
   0  -7  -4   -0.08    0.65
   0   7  -4    1.10    0.55
   0  -7   4    0.71    0.42
   0   7   4    0.53    0.41
   0   7  -4    0.50    0.38
   0   7   5   29.95    0.98
   0   7  -5   29.37    1.25
   0   7  -5   32.14    1.03
   0  -7  -5   28.26    0.83
   0   7  -5   29.07    1.25
   0   7   5   30.40    1.25
   0  -7  -5   29.20    1.25
   0   7  -5   31.38    1.00
   0   7   5   27.93    0.92
   0  -7   5   30.18    0.95
   0   7   6  151.68    2.17
   0   7  -6  143.81    2.71
   0  -7  -6  156.41    1.89
   0   7  -6  148.96    2.15
   0   7  -6  139.56    2.61
   0  -7  -6  145.05    2.70
   0   7  -6  145.87    2.16
   0  -7   6  136.82    2.05
   0   7   6  144.78    2.02
   0   7   7  161.96    2.38
   0   7  -7  161.82    2.35
   0   7  -7  158.25    3.00
   0  -7  -7  163.17    3.04
   0   7  -7  155.82    2.94
   0   7   7  154.13    2.26
   0   7  -7  159.61    2.40
   0  -7   7  154.79    2.36
   0   7   8  907.00    5.82
   0  -7   8  929.57    3.27
   0   7  -8  868.30    7.29
   0   7  -8  866.05    5.69
   0  -7  -8  936.76    5.19
   0   7  -8  907.08    7.28
   0  -7  -8  899.79    7.27
   0  -7   8  917.81    5.93
   0   7  -8  894.23    5.88
   0   7   8  875.71    5.59
   0   7   9  249.35    3.24
   0  -7   9  253.14    1.99
   0   7  -9  232.94    4.05
   0   7  -9  230.64    3.05
   0  -7  -9  259.81    4.74
   0  -7  -9  254.21    2.81
   0  -7  -9  240.78    4.09
   0   7  -9  232.81    3.93
   0  -7   9  244.18    3.31
   0   7  -9  239.02    3.24
   0   7   9  235.28    3.14
   0  -7  10  776.96    3.91
   0   7  10  780.52    6.09
   0   7 -10  790.46    5.80
   0   7 -10  730.58    7.36
   0  -7 -10  831.41    5.20
   0  -7 -10  784.12    8.05
   0  -7 -10  751.37    7.23
   0   7 -10  744.07    7.33
   0  -7 -10  778.46    7.69
   0  -7  10  771.42    6.06
   0   7  10  770.55    5.88
   0   7 -10  745.65    5.98
   0  -7  11   20.91    0.84
   0   7  11   21.26    1.27
   0   7 -11   18.49    1.56
   0   7 -11   19.50    1.19
   0  -7 -11   16.94    1.73
   0  -7 -11   19.66    1.58
   0   7 -11   20.68    1.60
   0  -7  11   21.45    1.37
   0  -7 -11   17.44    1.54
   0   7 -11   18.87    1.20
   0   7  11   21.85    1.29
   0   7  12 1268.38    8.31
   0  -7  12 1305.38    6.16
   0   7 -12 1240.35    7.92
   0  -7 -12 1337.18    6.94
   0   7 -12 1205.95   10.33
   0  -7 -12 1194.97   10.87
   0   7 -12 1223.70   10.17
   0  -7 -12 1254.95   10.16
   0  -7  12 1250.10    8.52
   0  -7 -12 1248.08   10.41
   0   7  12 1220.57    8.21
   0   7 -12 1226.98    8.39
   0   7 -13   66.01    2.76
   0  -7 -13   63.75    2.81
   0   7 -13   66.35    2.02
   0   7 -13   64.32    2.70
   0  -7 -13   64.26    2.66
   0  -7 -13   61.91    2.61
   0   7 -13   65.55    2.20
   0  -7  13   63.01    2.24
   0   7  13   62.36    2.21
   0   7  14  447.20    5.51
   0   7 -14  467.91    5.25
   0   7 -14  411.86    6.64
   0  -7 -14  407.09    6.91
   0   7 -14  409.22    6.56
   0  -7 -14  433.86    6.51
   0  -7  14  415.44    5.45
   0   7 -14  435.82    5.51
   0   7  14  416.97    5.34
   0  -7 -14  433.18    6.65
   0   7  15    8.10    1.23
   0  -7 -15    7.01    1.78
   0   7 -15    7.44    1.18
   0   7 -15    6.40    1.60
   0   7 -15    9.28    1.74
   0  -7 -15    7.16    1.58
   0  -7  15    8.83    1.51
   0  -7 -15    6.54    1.47
   0   7  15    7.85    1.28
   0   7 -15    7.75    1.24
   0   7  16   37.78    2.03
   0  -7 -16   31.22    2.71
   0   7 -16   35.79    1.84
   0   7 -16   24.94    2.24
   0   7 -16   31.33    2.37
   0  -7 -16   27.90    2.39
   0  -7  16   32.85    2.09
   0   7  16   29.43    1.96
   0  -7 -16   36.46    2.53
   0   7  17   15.84    1.65
   0   7 -17   13.50    1.43
   0   7 -17   18.45    2.32
   0  -7 -17   12.94    2.22
   0  -7 -17   14.85    2.16
   0   7 -17   16.46    2.18
   0  -7 -17   15.37    2.09
   0  -7  17   18.52    1.89
   0   7  17   12.22    1.71
   0   7  18    3.77    1.40
   0   7 -18    2.44    1.82
   0   7 -18    4.87    1.91
   0  -7 -18    8.11    2.08
   0  -7 -18    4.50    1.63
   0  -7  18    5.70    1.74
   0   7  18    1.74    1.50
   0   7  19   43.74    2.46
   0  -7 -19   52.40    3.51
   0   7 -19   45.91    3.27
   0  -7 -19   49.33    3.19
   0   7 -19   49.06    3.21
   0  -7 -19   49.73    3.09
   0  -7  19   50.67    2.87
   0   7  19   45.25    2.64
   0   7 -20   18.51    2.64
   0  -7 -20   17.05    2.67
   0   7 -20   14.94    2.34
   0  -7 -20   20.37    2.51
   0   7  20   17.52    2.14
   0  -7  20   20.81    2.31
   0  -7 -21   23.29    2.93
   0   7 -21   18.59    2.81
   0  -7 -21   14.73    2.41
   0   7 -21   22.39    2.68
   0   7  21   16.09    2.31
   0  -7  21   22.11    2.42
   0   7 -22   40.94    3.50
   0  -7 -22   42.10    3.50
   0  -7 -22   34.55    3.26
   0   7 -22   42.08    3.55
   0   7  22   54.81    3.28
   0  -7  22   48.76    3.18
   0  -7 -23   11.72    2.85
   0   7 -23    6.71    2.60
   0   7 -23    2.53    2.30
   0  -7 -23    6.62    2.49
   0  -7  23    5.75    2.28
   0   7  23    4.04    2.08
   0  -7 -24    6.50    2.67
   0   7 -24    9.76    2.87
   0   7 -24    9.91    2.89
   0  -7 -24    2.98    2.45
   0   7  24    3.57    2.20
   0  -7  24   10.26    2.36
   0   7 -25   19.11    3.43
   0  -7 -25   22.25    3.52
   0   7 -25   23.48    3.51
   0  -7  25   19.31    2.88
   0   7  25   22.03    2.91
   0   8   0  266.24    2.52
   0   8   0  265.71    2.97
   0   8   1  842.19    3.96
   0   8  -1  859.42    5.30
   0  -8  -1  900.77    4.10
   0   8  -1  888.18    4.36
   0   8  -1  854.67    5.37
   0   8   1  923.48    4.84
   0   8   1  928.53    5.69
   0   8  -1  796.40    4.17
   0  -8   1  802.80    3.67
   0   8   1  836.42    3.84
   0   8   2   85.25    1.40
   0   8  -2   87.50    0.97
   0   8  -2   81.12    1.75
   0  -8  -2   88.72    1.30
   0   8  -2   85.67    1.44
   0   8  -2   66.83    1.36
   0   8  -2   84.48    1.77
   0  -8  -2   74.51    1.82
   0   8   2   91.70    1.60
   0  -8   2   79.17    1.27
   0   8   2   82.14    1.27
   0   8  -3   13.46    0.87
   0   8   3   13.48    0.67
   0   8  -3   12.76    0.68
   0  -8  -3   13.55    0.58
   0   8   3   14.52    0.80
   0   8  -3   13.72    0.86
   0   8  -3   14.89    0.70
   0  -8  -3   14.20    1.01
   0   8   3   13.25    0.62
   0  -8   3   15.51    0.69
   0   8  -4   37.34    1.42
   0   8   4   35.95    1.07
   0  -8  -4   37.08    0.89
   0   8  -4   37.20    1.09
   0   8   4   38.27    1.30
   0  -8  -4   39.36    1.45
   0   8  -4   37.52    1.40
   0   8  -4   38.82    1.09
   0  -8   4   32.43    0.99
   0   8   4   37.32    0.99
   0   8  -5   41.39    1.49
   0   8   5   43.82    1.24
   0   8  -5   46.44    1.24
   0  -8  -5   45.41    1.01
   0  -8  -5   43.20    1.59
   0   8  -5   44.49    1.50
   0   8  -5   42.55    1.18
   0  -8   5   46.75    1.20
   0   8   5   47.28    1.15
   0   8  -6  198.62    3.26
   0   8   6  202.88    2.61
   0   8  -6  198.30    2.56
   0   8   6  206.27    3.16
   0   8  -6  191.74    3.14
   0  -8  -6  203.08    3.26
   0   8   6  197.16    2.39
   0   8  -6  212.22    2.60
   0  -8   6  195.77    2.47
   0   8  -7   38.84    1.66
   0   8   7   43.38    1.33
   0   8  -7   41.53    1.30
   0   8  -7   40.93    1.63
   0  -8  -7   41.53    1.85
   0   8  -7   39.49    1.27
   0   8   7   38.96    1.23
   0  -8   7   40.45    1.31
   0   8   8  111.62    2.17
   0  -8  -8  126.50    1.99
   0   8  -8  119.88    2.89
   0   8  -8  121.28    2.24
   0   8  -8  111.90    2.72
   0  -8  -8  113.00    2.89
   0   8   8  126.27    2.86
   0   8   8  108.97    2.09
   0  -8   8  113.63    2.19
   0   8  -8  112.54    2.17
   0   8   9  104.44    2.20
   0   8  -9  102.32    2.83
   0   8  -9  105.99    2.17
   0  -8  -9  115.24    2.05
   0  -8  -9   99.79    3.95
   0   8  -9   99.95    2.74
   0  -8  -9  111.48    2.94
   0   8   9  110.63    2.90
   0   8   9  109.73    2.21
   0  -8   9  115.65    2.35
   0   8  -9  106.08    2.23
   0  -8  10   57.83    1.07
   0   8  10   55.59    1.72
   0   8 -10   48.61    2.15
   0  -8 -10   59.63    2.61
   0   8 -10   50.91    1.64
   0  -8 -10   53.84    1.46
   0   8 -10   45.89    2.04
   0  -8 -10   48.70    2.19
   0  -8 -10   55.47    2.27
   0   8  10   47.34    1.65
   0   8 -10   50.63    1.68
   0  -8  10   55.44    1.83
   0   8  11    7.66    0.98
   0  -8  11    9.03    0.61
   0   8 -11   10.28    1.00
   0  -8 -11    9.52    1.55
   0  -8 -11    8.63    0.81
   0   8 -11    6.91    1.34
   0   8 -11    6.57    1.23
   0  -8 -11    8.68    1.46
   0  -8 -11    9.84    1.34
   0   8  11    7.59    1.05
   0   8 -11   10.13    1.02
   0  -8  11    8.10    1.09
   0   8  12   63.99    2.09
   0  -8 -12   71.32    1.71
   0   8 -12   69.94    2.05
   0  -8 -12   64.07    2.80
   0   8 -12   63.61    2.63
   0   8 -12   61.49    2.54
   0  -8 -12   61.59    2.54
   0  -8  12   62.66    2.17
   0   8 -12   61.45    2.04
   0  -8 -12   64.32    2.68
   0   8  12   65.09    2.08
   0  -8 -13  100.03    3.49
   0   8 -13   97.72    2.47
   0   8 -13   85.81    3.11
   0   8 -13   92.76    3.17
   0  -8 -13   88.99    3.11
   0  -8 -13   97.83    3.31
   0  -8  13   93.33    2.66
   0   8 -13   98.32    2.60
   0   8  13   99.80    2.62
   0   8  14  266.83    4.35
   0   8 -14  265.97    4.07
   0   8 -14  245.22    5.25
   0  -8 -14  245.82    5.52
   0   8 -14  253.13    5.16
   0  -8 -14  249.24    5.09
   0   8 -14  252.43    4.22
   0  -8  14  242.33    4.25
   0  -8 -14  267.96    5.35
   0   8  14  255.82    4.25
   0   8  15   40.04    2.00
   0   8 -15   37.19    1.79
   0  -8 -15   36.96    2.67
   0   8 -15   33.12    2.42
   0  -8 -15   35.17    2.46
   0   8 -15   32.88    2.32
   0  -8  15   36.30    2.09
   0  -8 -15   39.13    2.46
   0   8  15   35.93    1.98
   0   8  16  176.85    3.88
   0   8 -16  155.29    4.65
   0   8 -16  172.01    3.55
   0  -8 -16  195.52    5.31
   0   8 -16  167.35    4.64
   0  -8 -16  179.30    4.75
   0  -8  16  171.72    3.97
   0   8  16  173.11    3.91
   0  -8 -16  176.77    4.78
   0   8  17   11.61    1.56
   0   8 -17   12.68    2.12
   0   8 -17    9.71    1.31
   0  -8 -17   12.02    2.19
   0   8 -17   10.93    1.96
   0  -8 -17   17.39    2.08
   0  -8  17   13.71    1.82
   0   8  17   13.52    1.75
   0  -8 -17   12.91    2.09
   0   8  18  194.05    4.41
   0  -8 -18  179.78    5.64
   0   8 -18  168.22    5.20
   0   8 -18  184.47    5.28
   0  -8 -18  177.30    5.08
   0   8  18  174.62    4.28
   0  -8  18  183.55    4.50
   0  -8 -18  193.17    5.21
   0   8  19    2.87    1.69
   0   8 -19    2.34    1.97
   0  -8 -19    0.23    2.08
   0   8 -19    0.15    1.83
   0  -8 -19    2.90    1.91
   0   8  19    1.70    1.50
   0  -8 -19    1.85    1.82
   0  -8  19    1.06    1.76
   0   8 -20   23.25    2.75
   0  -8 -20   21.35    2.83
   0   8 -20   21.02    2.54
   0  -8 -20   26.97    2.84
   0   8  20   19.44    2.19
   0  -8  20   22.40    2.29
   0  -8 -21   11.93    2.67
   0   8 -21    8.59    2.36
   0  -8 -21   16.34    2.62
   0   8 -21    8.83    2.28
   0  -8  21   11.43    2.26
   0   8  21   11.05    2.03
   0   8 -22    9.14    2.49
   0  -8 -22    3.18    2.35
   0  -8 -22    7.85    2.59
   0   8 -22   14.75    2.75
   0   8  22   11.58    2.27
   0  -8  22   10.68    2.28
   0  -8 -23    2.53    2.65
   0   8 -23   -2.32    2.72
   0  -8 -23    4.15    2.56
   0   8 -23   -1.92    2.50
   0   8  23    1.94    2.23
   0  -8  23    0.96    2.10
   0   8 -24   13.88    3.06
   0  -8 -24   15.63    3.11
   0  -8 -24   11.74    3.14
   0   8 -24    8.20    2.85
   0  -8  24    6.90    2.46
   0   8  24   11.90    2.44
   0  -8 -25   14.22    3.07
   0   8 -25   16.21    3.39
   0  -8 -25   15.99    3.21
   0   8 -25   15.51    3.11
   0  -8  25   18.37    3.04
   0   8  25   14.21    2.70
   0   9   0    0.08    0.30
   0   9   0    0.99    0.76
   0  -9   0    0.81    0.41
   0   9   0    0.08    0.53
   0   9   0    0.84    0.47
   0   9   0    0.29    0.38
   0   9  -1   93.61    1.23
   0   9  -1   90.68    1.92
   0   9  -1   96.94    1.56
   0  -9  -1   94.90    1.46
   0   9  -1   87.16    1.55
   0   9   1  100.68    1.99
   0   9   1   99.76    1.70
   0   9  -1   89.95    1.94
   0  -9   1   86.88    1.33
   0   9   1   93.62    1.41
   0   9  -2  167.46    2.60
   0   9  -2  181.85    1.53
   0  -9  -2  181.52    1.96
   0   9  -2  172.43    2.13
   0   9  -2  178.51    2.64
   0   9  -2  171.59    2.10
   0  -9  -2  185.14    2.84
   0   9   2  186.98    2.37
   0  -9   2  171.02    1.89
   0   9   2  172.93    1.92
   0   9   3   19.21    0.80
   0   9  -3   23.56    0.52
   0   9  -3   20.96    1.07
   0  -9  -3   19.86    0.71
   0   9  -3   19.09    0.84
   0   9  -3   19.19    0.83
   0   9   3   22.82    0.98
   0   9  -3   19.21    1.02
   0   9   3   20.92    0.76
   0  -9   3   22.60    0.80
   0   9  -4    4.11    0.73
   0   9   4    1.75    0.50
   0  -9  -4    3.47    0.43
   0   9  -4    3.84    0.53
   0  -9  -4    4.70    1.83
   0   9   4    4.17    0.64
   0   9  -4    2.92    0.64
   0   9  -4    2.53    0.51
   0  -9  -4    2.80    0.71
   0   9   4    3.71    0.50
   0  -9   4    3.75    0.50
   0   9  -5  230.33    3.47
   0   9   5  245.15    2.77
   0   9  -5  242.65    2.79
   0  -9  -5  247.90    2.33
   0   9  -5  245.44    3.44
   0  -9  -5  256.31    3.51
   0   9  -5  240.15    2.70
   0   9   5  238.69    2.52
   0  -9   5  248.98    2.64
   0   9   6  162.08    2.38
   0   9  -6  152.54    2.93
   0  -9  -6  150.87    2.05
   0   9  -6  160.23    2.39
   0   9  -6  162.55    2.98
   0  -9  -6  163.80    3.01
   0   9   6  156.62    2.19
   0  -9   6  157.62    2.29
   0   9  -6  167.09    2.37
   0   9   7  364.45    3.72
   0   9  -7  353.36    4.62
   0  -9  -7  390.00    3.33
   0   9  -7  360.83    3.68
   0   9   7  375.47    4.55
   0  -9  -7  365.37    4.59
   0   9  -7  351.87    4.57
   0   9   7  343.39    3.40
   0   9  -7  360.06    3.63
   0  -9   7  357.74    3.60
   0   9   8   49.25    1.54
   0   9  -8   52.02    2.05
   0   9  -8   55.16    1.59
   0  -9  -8   62.89    1.50
   0  -9  -8   59.23    2.25
   0   9  -8   55.03    2.04
   0   9   8   61.03    2.09
   0   9   8   51.85    1.53
   0  -9   8   54.65    1.61
   0   9  -8   52.81    1.57
   0   9  -9  529.11    6.21
   0   9   9  531.40    4.95
   0  -9  -9  598.92    4.40
   0  -9  -9  453.45    7.71
   0   9  -9  533.95    4.89
   0   9   9  515.47    6.03
   0  -9  -9  560.19    6.28
   0   9  -9  556.34    6.26
   0   9  -9  530.89    4.84
   0   9   9  512.37    4.66
   0  -9   9  507.91    4.85
   0   9  10   65.77    1.91
   0   9 -10   69.61    1.90
   0  -9 -10   59.11    1.58
   0  -9 -10   73.20    3.13
   0   9 -10   66.87    2.51
   0   9  10   63.92    2.43
   0   9 -10   72.88    2.52
   0  -9 -10   64.94    2.51
   0   9  10   60.46    1.82
   0  -9  10   63.79    1.95
   0   9 -10   72.09    1.98
   0   9  11  801.08    6.61
   0  -9 -11  830.50    9.09
   0   9 -11  782.11    6.30
   0   9 -11  774.15    8.16
   0  -9 -11  754.47    7.91
   0   9 -11  796.56    8.17
   0  -9 -11  842.97    8.63
   0  -9  11  786.29    6.53
   0   9  11  766.72    6.26
   0   9 -11  777.41    6.40
   0   9  12  243.66    3.88
   0  -9 -12  250.85    5.21
   0   9 -12  231.39    4.75
   0  -9 -12  264.56    3.16
   0   9 -12  235.94    3.64
   0   9 -12  230.09    4.64
   0  -9 -12  228.56    4.56
   0   9  12  236.52    3.75
   0   9 -12  236.48    3.75
   0  -9  12  244.68    3.95
   0  -9 -12  256.99    5.08
   0   9  13  231.88    3.94
   0   9 -13  216.44    3.62
   0  -9 -13  198.93    4.86
   0   9 -13  210.89    4.76
   0  -9 -13  223.90    4.71
   0   9 -13  216.29    4.69
   0   9  13  211.40    3.72
   0  -9  13  221.50    3.91
   0   9 -13  222.68    3.80
   0  -9 -13  238.12    4.99
   0   9  14  133.60    3.18
   0  -9 -14  129.87    4.14
   0   9 -14  127.33    3.90
   0   9 -14  140.23    3.03
   0   9 -14  125.93    3.83
   0  -9 -14  130.58    3.85
   0   9  14  124.75    3.12
   0   9 -14  129.97    3.09
   0  -9  14  126.74    3.19
   0  -9 -14  139.52    4.06
   0   9  15  231.99    4.29
   0   9 -15  197.61    4.98
   0   9 -15  214.11    3.86
   0  -9 -15  210.80    5.45
   0  -9 -15  226.90    5.12
   0   9 -15  211.16    5.04
   0  -9 -15  237.97    5.42
   0   9  15  210.98    4.09
   0  -9  15  204.71    4.17
   0   9  16    0.50    1.16
   0   9 -16    0.53    1.67
   0   9 -16    0.67    0.99
   0  -9 -16    0.04    1.77
   0   9 -16   -0.69    1.58
   0  -9 -16    3.43    1.71
   0  -9  16    2.60    1.58
   0   9  16    0.91    1.31
   0  -9 -16    0.46    1.50
   0   9  17   11.67    1.66
   0   9 -17    9.90    1.37
   0   9 -17    8.09    2.04
   0  -9 -17   11.16    2.33
   0  -9 -17   10.35    2.17
   0   9 -17   10.88    2.00
   0  -9  17   11.70    1.91
   0  -9 -17   11.84    1.97
   0   9  17   12.11    1.72
   0   9  18   65.50    2.83
   0  -9 -18   56.84    3.62
   0   9 -18   62.12    3.47
   0   9 -18   63.20    3.38
   0  -9 -18   64.53    3.43
   0  -9 -18   62.01    3.39
   0   9  18   60.64    2.78
   0  -9  18   70.85    3.06
   0   9  19    1.84    1.52
   0  -9 -19    4.39    2.14
   0   9 -19    6.10    2.14
   0  -9 -19    6.36    2.10
   0   9 -19    3.38    1.92
   0  -9  19    4.41    1.75
   0  -9 -19    7.21    2.11
   0   9  19    5.97    1.73
   0   9  20   17.45    2.07
   0  -9 -20   22.74    2.83
   0   9 -20   20.71    2.75
   0  -9 -20   15.14    2.46
   0  -9  20   17.78    2.17
   0   9  20   19.34    2.14
   0   9 -21   70.91    4.17
   0   9 -21   77.59    4.24
   0  -9 -21   68.06    3.95
   0  -9  21   71.35    3.53
   0   9  21   67.33    3.35
   0   9 -22    9.10    2.63
   0  -9 -22   12.85    2.66
   0   9 -22    5.53    2.48
   0  -9 -22    9.60    2.59
   0   9  22    6.85    2.03
   0  -9  22    6.34    2.14
   0   9 -23   14.40    3.05
   0  -9 -23   15.32    3.01
   0   9 -23   15.98    3.01
   0  -9 -23   14.69    2.91
   0  -9  23   10.49    2.48
   0   9  23   11.84    2.33
   0   9 -24   16.93    3.11
   0  -9 -24   18.05    3.51
   0  -9 -24   22.63    3.33
   0   9 -24   19.62    3.24
   0   9  24   20.83    2.83
   0  -9  24   19.65    2.80
   0  -9 -25   44.58    4.27
   0   9 -25   49.58    4.32
   0  -9 -25   50.57    4.19
   0   9 -25   51.51    4.49
   0   9  25   53.71    3.70
   0  -9  25   50.00    3.70
   0  10   0   76.55    1.30
   0 -10   0   76.39    1.43
   0  10   0   75.39    1.85
   0  10   0   73.76    1.28
   0  10  -1   77.33    1.18
   0  10  -1   73.13    1.84
   0 -10  -1   72.81    1.36
   0  10  -1   77.41    1.48
   0  10   1   80.31    1.62
   0  10  -1   66.20    1.45
   0  10   1   84.48    1.91
   0  10  -1   69.79    1.80
   0  10   1   79.93    1.34
   0 -10   1   75.08    1.27
   0  10  -2    5.10    0.74
   0  10  -2    4.47    0.37
   0 -10  -2    5.02    0.50
   0  10  -2    3.76    0.52
   0  10   2    4.55    0.59
   0  10  -2    2.06    0.53
   0 -10  -2    3.95    0.77
   0  10  -2    3.44    0.65
   0 -10   2    4.05    0.46
   0  10   2    3.40    0.48
   0  10  -3  130.11    1.27
   0  10   3   96.99    1.67
   0  10  -3  110.40    2.26
   0  10  -3  115.04    1.90
   0 -10  -3  121.27    1.69
   0  10   3  128.51    2.18
   0  10  -3  118.42    1.90
   0  10  -3  122.01    2.40
   0 -10  -3  103.49    2.52
   0  10   3  126.81    1.76
   0 -10   3  122.20    1.77
   0  10  -4    9.04    0.89
   0  10   4   10.92    0.71
   0  10  -4    9.42    0.70
   0 -10  -4   10.91    0.61
   0  10   4    9.51    0.81
   0 -10  -4    8.56    0.99
   0  10  -4   10.86    0.73
   0  10  -4   10.39    0.92
   0  10   4   10.42    0.68
   0 -10   4    9.80    0.65
   0  10   5  101.13    1.87
   0  10  -5   92.13    2.29
   0 -10  -5   97.93    1.56
   0  10  -5   97.61    1.88
   0  10   5  102.23    2.19
   0  10  -5   99.17    2.34
   0  10  -5  100.12    1.84
   0  10   5  102.09    1.74
   0 -10   5  100.08    1.76
   0  10  -6   25.50    1.42
   0  10   6   25.90    1.10
   0 -10  -6   19.30    0.94
   0 -10  -6   34.15    3.01
   0  10  -6   24.83    1.10
   0  10  -6   26.06    1.40
   0  10  -6   25.31    1.07
   0  10   6   30.47    1.42
   0 -10  -6   21.40    1.45
   0 -10   6   23.90    1.04
   0  10   6   23.09    0.99
   0  10   7   72.27    1.78
   0  10  -7   73.61    2.30
   0 -10  -7   83.96    4.21
   0  10  -7   75.69    1.82
   0  10   7   82.86    2.32
   0 -10  -7   77.79    2.41
   0  10  -7   74.71    2.26
   0 -10   7   80.22    1.81
   0  10  -7   74.74    1.74
   0  10   7   75.96    1.68
   0  10   8   45.13    1.54
   0  10  -8   47.19    2.01
   0  10  -8   42.43    1.48
   0 -10  -8   44.51    1.38
   0  10   8   45.19    1.97
   0 -10  -8   42.95    2.13
   0 -10   8   46.48    1.55
   0  10   8   42.58    1.41
   0  10  -8   43.53    1.46
   0  10   9   13.10    1.04
   0  10  -9   10.08    1.26
   0 -10  -9   13.95    0.99
   0  10  -9   12.78    0.99
   0 -10  -9   16.47    2.49
   0  10   9   13.15    1.36
   0  10  -9   15.57    1.40
   0 -10  -9   12.83    1.61
   0  10  -9   14.45    1.02
   0 -10   9   11.54    1.06
   0  10   9   11.37    0.98
   0  10  10  105.79    2.44
   0  10 -10  109.46    3.16
   0  10 -10  112.00    2.43
   0  10  10  119.32    3.23
   0  10 -10  103.17    3.00
   0 -10 -10  110.78    3.13
   0  10  10  101.80    2.29
   0 -10  10  102.65    2.42
   0  10 -10  108.12    2.37
   0  10 -11   41.31    2.21
   0  10  11   40.18    1.71
   0 -10 -11   40.41    2.59
   0  10 -11   37.04    1.59
   0 -10 -11   39.23    1.46
   0  10 -11   43.88    2.20
   0 -10 -11   41.98    2.26
   0 -10  11   34.82    1.66
   0  10  11   40.20    1.67
   0  10 -11   37.87    1.59
   0  10  12  255.98    4.05
   0  10 -12  252.51    3.84
   0 -10 -12  254.11    5.38
   0  10 -12  243.95    4.97
   0 -10 -12  262.54    4.98
   0  10 -12  257.16    5.00
   0 -10 -12  264.76    5.20
   0  10 -12  254.75    3.90
   0  10  12  243.60    3.81
   0 -10  12  266.09    4.11
   0  10  13    1.94    0.98
   0  10 -13    1.27    1.29
   0 -10 -13    2.62    1.56
   0  10 -13    1.49    0.94
   0  10 -13    4.70    1.34
   0 -10 -13    0.60    1.43
   0 -10  13    1.76    1.17
   0 -10 -13    0.87    1.41
   0  10  13    0.81    1.01
   0  10 -13    2.92    0.98
   0  10  14  260.14    4.41
   0 -10 -14  245.52    5.72
   0  10 -14  246.18    5.38
   0  10 -14  259.09    4.14
   0 -10 -14  246.01    5.19
   0  10 -14  235.66    5.20
   0 -10 -14  266.54    5.58
   0 -10  14  248.85    4.33
   0  10 -14  236.26    4.09
   0  10  14  243.11    4.20
   0  10  15  351.45    5.34
   0  10 -15  327.15    6.41
   0 -10 -15  367.29    7.02
   0  10 -15  362.64    5.02
   0 -10 -15  349.47    6.31
   0  10 -15  345.59    6.42
   0  10  15  335.51    5.13
   0 -10 -15  385.97    6.89
   0 -10  15  353.44    5.36
   0  10  16   96.72    3.08
   0 -10 -16   90.55    3.98
   0  10 -16   91.43    2.75
   0  10 -16   90.35    3.74
   0  10 -16   94.72    3.74
   0 -10 -16  100.06    3.75
   0 -10  16   90.25    3.12
   0 -10 -16  104.00    3.93
   0  10  16   85.50    2.90
   0  10  17  336.71    5.67
   0 -10 -17  325.57    7.16
   0  10 -17  334.06    6.95
   0  10 -17  321.93    5.02
   0  10 -17  322.35    6.67
   0 -10 -17  327.97    6.66
   0 -10  17  327.28    5.62
   0  10  17  322.97    5.47
   0 -10 -17  340.62    6.93
   0  10  18    0.32    1.42
   0 -10 -18    4.99    2.24
   0  10 -18    1.96    1.27
   0  10 -18    0.46    1.75
   0  10 -18    0.63    1.73
   0 -10 -18    0.97    1.87
   0 -10 -18    0.74    1.88
   0 -10  18   -1.23    1.70
   0  10  18    0.09    1.61
   0  10  19   34.62    2.39
   0  10 -19   29.68    2.90
   0 -10 -19   36.33    3.26
   0  10 -19   29.54    2.75
   0 -10 -19   33.15    2.89
   0 -10  19   33.35    2.46
   0 -10 -19   35.49    2.90
   0  10  19   34.32    2.45
   0  10  20    0.40    1.64
   0 -10 -20    5.56    2.45
   0  10 -20    3.10    2.03
   0 -10 -20    2.42    2.03
   0  10 -20    0.95    2.07
   0  10  20   -0.64    1.65
   0 -10  20    1.56    1.77
   0 -10 -21    5.70    2.51
   0  10 -21   -0.25    2.17
   0  10 -21    2.59    2.24
   0 -10 -21    2.85    2.26
   0 -10  21    5.60    2.20
   0  10  21    3.16    1.94
   0 -10 -22   23.05    3.18
   0  10 -22   15.77    2.79
   0  10 -22   18.47    2.89
   0 -10 -22   13.91    2.80
   0 -10  22   13.19    2.40
   0  10  22   15.66    2.42
   0  10 -23   12.78    2.91
   0 -10 -23    8.04    2.94
   0  10 -23    5.18    2.52
   0 -10 -23    4.33    2.46
   0  10  23   10.70    2.36
   0 -10  23    5.91    2.28
   0 -10 -24   33.56    3.99
   0  10 -24   30.28    3.72
   0 -10 -24   34.18    3.61
   0  10 -24   26.15    3.42
   0 -10  24   27.19    3.01
   0  10  24   33.85    3.10
   0  10 -25    1.80    2.76
   0 -10 -25    3.27    3.01
   0  10 -25    2.31    2.83
   0 -10 -25    0.58    2.89
   0  10  25    2.77    2.35
   0  11   0   -0.03    0.32
   0  11   0    0.09    0.69
   0 -11   0   -0.03    0.42
   0  11   0    0.39    0.47
   0  11   0   -0.37    0.63
   0  11   1  112.41    1.71
   0  11  -1  105.42    2.24
   0  11  -1  115.84    1.53
   0  11  -1  119.72    1.92
   0 -11  -1  109.95    1.74
   0  11  -1  110.33    2.30
   0  11  -1  114.84    1.91
   0  11   1  118.98    2.03
   0  11   1  111.26    2.30
   0  11   1  112.75    1.65
   0 -11   1  111.31    1.62
   0  11   2  317.64    2.95
   0  11  -2  313.21    2.30
   0  11  -2  296.49    3.66
   0 -11  -2  317.70    2.86
   0  11  -2  316.62    3.10
   0  11   2  318.82    3.37
   0 -11  -2  294.33    4.08
   0  11  -2  312.28    3.13
   0  11  -2  306.93    3.78
   0 -11   2  307.03    2.68
   0  11   2  331.03    2.84
   0  11  -3  284.96    3.74
   0  11   3  295.04    2.99
   0 -11  -3  298.81    2.75
   0  11  -3  290.17    3.09
   0  11  -3  295.96    3.77
   0 -11  -3  295.39    3.93
   0  11  -3  288.85    2.98
   0 -11   3  291.55    2.83
   0  11   3  295.37    2.79
   0  11   4  830.96    5.18
   0  11  -4  824.74    6.44
   0  11  -4  885.97    3.20
   0  11  -4  835.57    5.32
   0 -11  -4  834.23    4.52
   0  11  -4  840.06    6.52
   0  11  -4  773.59    5.04
   0 -11  -4  788.20    6.43
   0  11   4  896.54    6.02
   0 -11   4  808.67    4.73
   0  11   4  780.99    4.67
   0  11   5   92.13    1.84
   0  11  -5   90.59    2.31
   0  11  -5   91.27    1.88
   0 -11  -5   87.58    1.55
   0 -11  -5   91.33    2.38
   0  11  -5   89.79    1.82
   0  11  -5   96.09    2.38
   0 -11   5   86.55    1.70
   0  11   5   87.56    1.70
   0  11  -6  650.29    6.26
   0  11   6  669.58    5.07
   0  11  -6  662.99    5.08
   0 -11  -6  639.70    4.15
   0 -11  -6  630.27    6.14
   0  11  -6  625.60    4.76
   0  11  -6  650.15    6.23
   0 -11   6  654.25    4.70
   0  11   6  633.35    4.52
   0  11  -7  102.78    2.73
   0  11   7  105.59    2.18
   0  11  -7  105.73    2.21
   0 -11  -7  110.15    1.89
   0  11   7  116.49    2.72
   0  11  -7  102.74    2.69
   0  11  -7  107.21    2.09
   0 -11  -7   94.81    2.74
   0  11   7   99.63    1.97
   0 -11   7  104.74    2.09
   0  11  -8  346.77    5.02
   0  11  -8  355.83    4.03
   0  11  -8  340.38    4.93
   0 -11  -8  343.93    5.06
   0  11   8  342.76    3.71
   0 -11   8  344.18    3.87
   0  11  -8  349.48    3.83
   0  11  -9   52.29    2.20
   0  11   9   48.27    1.69
   0 -11  -9   60.71    3.77
   0 -11  -9   55.33    1.56
   0  11  -9   45.57    1.62
   0  11  -9   45.45    2.08
   0  11   9   55.85    2.19
   0 -11  -9   44.75    2.19
   0  11  -9   46.09    1.57
   0 -11   9   47.68    1.68
   0  11   9   42.32    1.51
   0  11 -10  494.88    6.47
   0  11  10  508.79    5.25
   0 -11 -10  370.37    7.53
   0 -11 -10  531.21    4.53
   0  11 -10  489.76    5.03
   0  11  10  614.68    6.96
   0  11 -10  492.38    6.42
   0 -11 -10  527.14    6.62
   0 -11  10  489.41    5.05
   0  11 -10  499.80    4.96
   0  11  10  494.13    4.91
   0  11  11  262.62    4.01
   0  11 -11  249.61    4.86
   0 -11 -11  291.68    6.82
   0  11 -11  268.58    3.87
   0  11 -11  266.62    4.95
   0  11  11  298.96    5.14
   0 -11 -11  257.01    4.87
   0  11  11  263.69    3.82
   0 -11  11  260.62    3.91
   0  11 -11  264.99    3.82
   0  11  12  207.95    3.71
   0  11 -12  194.81    4.51
   0  11 -12  207.75    3.58
   0 -11 -12  228.70    5.33
   0 -11 -12  202.53    4.49
   0  11 -12  213.39    4.66
   0  11 -12  203.99    3.50
   0 -11 -12  226.87    4.96
   0  11  12  206.93    3.59
   0 -11  12  210.50    3.71
   0  11 -13   94.65    3.40
   0  11  13  107.91    2.86
   0  11 -13  100.79    2.62
   0 -11 -13  102.91    3.81
   0  11 -13  106.76    3.50
   0 -11 -13  100.66    3.43
   0  11  13   99.08    2.68
   0  11 -13  101.98    2.66
   0 -11  13   94.08    2.75
   0 -11 -13  106.47    3.65
   0  11  14   16.29    1.54
   0 -11 -14   18.34    2.23
   0  11 -14   18.29    2.04
   0  11 -14   19.87    1.50
   0  11 -14   11.56    1.82
   0 -11 -14   19.61    2.04
   0 -11 -14   16.80    2.06
   0  11  14   20.59    1.62
   0 -11  14   18.71    1.69
   0  11  15   88.33    2.90
   0 -11 -15   86.59    3.77
   0  11 -15   88.96    2.64
   0  11 -15   91.17    3.67
   0 -11 -15   79.35    3.37
   0  11 -15   82.70    3.40
   0 -11 -15   86.56    3.72
   0 -11  15   83.71    2.88
   0  11  15   78.95    2.71
   0  11  16   15.65    1.65
   0  11 -16   19.37    2.34
   0 -11 -16   13.36    2.23
   0  11 -16   19.25    1.63
   0  11 -16   19.22    2.31
   0 -11 -16   17.16    2.31
   0  11  16   16.39    1.72
   0 -11  16   16.24    1.78
   0 -11 -16   18.24    2.22
   0  11  17   96.70    3.26
   0 -11 -17   82.46    4.01
   0  11 -17   90.76    2.92
   0  11 -17   97.61    4.12
   0  11 -17   92.08    3.98
   0 -11 -17   94.15    3.86
   0  11  17   91.54    3.17
   0 -11  17   98.15    3.34
   0 -11 -17   95.39    4.06
   0  11  18    4.74    1.53
   0  11 -18    7.70    1.43
   0  11 -18    1.40    1.96
   0 -11 -18    9.51    2.30
   0  11 -18    2.78    1.77
   0 -11 -18    8.97    2.16
   0 -11 -18    5.57    2.04
   0 -11  18    3.78    1.62
   0  11  18    5.28    1.62
   0  11  19   22.02    2.17
   0  11 -19   20.03    2.48
   0 -11 -19   18.94    2.69
   0 -11 -19   23.95    2.66
   0  11 -19   20.85    2.59
   0 -11 -19   23.47    2.67
   0  11  19   17.37    2.01
   0 -11  19   19.23    2.13
   0  11  20   15.78    2.11
   0 -11 -20   14.32    2.86
   0  11 -20   11.44    2.50
   0 -11 -20   16.59    2.50
   0  11 -20   14.63    2.60
   0  11  20   12.84    2.09
   0 -11  20   11.32    2.07
   0 -11 -20    5.49    2.18
   0  11  21   30.09    2.68
   0 -11 -21   19.74    3.08
   0  11 -21   34.42    3.23
   0 -11 -21   38.68    3.24
   0  11 -21   38.06    3.41
   0  11  21   29.47    2.63
   0 -11  21   28.57    2.66
   0  11 -22    7.36    2.55
   0 -11 -22    8.36    2.71
   0  11 -22    9.08    2.63
   0 -11 -22   10.17    2.54
   0 -11  22   11.23    2.33
   0  11  22    9.80    2.25
   0 -11 -23    3.63    2.81
   0  11 -23    2.61    2.68
   0 -11 -23    2.19    2.64
   0  11 -23    1.38    2.49
   0  11  23    3.66    2.16
   0 -11  23    1.01    2.23
   0  11 -24   38.40    4.03
   0 -11 -24   52.86    4.32
   0  11 -24   38.58    3.94
   0 -11 -24   46.64    4.05
   0  11  24   49.89    3.49
   0 -11  24   45.09    3.34
   0 -11 -25   -0.35    2.77
   0  11 -25    0.55    2.63
   0 -11 -25    0.17    2.98
   0  11 -25    2.17    2.66
   0 -12   0   48.28    1.12
   0  12   0   50.82    1.18
   0  12   0   56.27    2.08
   0 -12   0   52.11    1.33
   0  12   0   53.16    1.72
   0  12   0   55.33    1.52
   0  12  -1  293.16    2.52
   0  12  -1  291.19    3.81
   0  12   1  285.38    2.76
   0 -12  -1  281.15    2.88
   0 -12   1  289.26    3.03
   0  12  -1  281.48    3.09
   0  12   1  296.57    3.76
   0  12  -1  284.54    3.68
   0  12   1  302.01    3.30
   0 -12   1  269.54    2.61
   0  12   1  293.90    2.67
   0  12   2   11.71    0.73
   0  12  -2    8.17    0.50
   0  12  -2    8.82    0.93
   0  12  -2    8.60    0.71
   0 -12  -2    9.52    0.67
   0  12   2   10.73    0.81
   0  12  -2    8.43    0.70
   0 -12  -2    9.29    1.04
   0  12  -2    8.88    0.92
   0  12   2   10.00    0.67
   0 -12   2    9.25    0.63
   0  12  -3  240.11    2.01
   0  12   3  215.11    2.63
   0  12  -3  219.91    3.42
   0  12  -3  229.53    2.82
   0 -12  -3  222.19    2.48
   0  12  -3  213.57    2.67
   0  12  -3  214.95    3.41
   0 -12  -3  216.60    3.63
   0  12   3  246.26    3.15
   0  12   3  234.12    2.60
   0 -12   3  208.20    2.52
   0  12  -4  127.85    1.34
   0  12   4  120.35    2.09
   0  12  -4  113.37    2.55
   0 -12  -4  114.96    1.80
   0  12  -4  125.73    2.21
   0  12   4  134.28    2.45
   0  12  -4  116.15    2.02
   0 -12  -4  125.54    2.78
   0  12  -4  126.75    2.71
   0  12   4  123.88    1.97
   0 -12   4  125.19    1.95
   0  12  -5   19.97    1.31
   0  12   5   24.86    1.10
   0 -12  -5   24.36    0.95
   0  12  -5   21.25    1.06
   0  12  -5   21.78    1.03
   0  12  -5   19.96    1.29
   0 -12  -5   17.13    1.47
   0  12   5   23.08    1.27
   0  12   5   24.10    1.06
   0 -12   5   23.11    1.03
   0  12  -6  303.52    4.44
   0  12   6  300.29    3.53
   0  12  -6  305.92    3.60
   0 -12  -6  298.14    2.95
   0  12  -6  295.37    4.36
   0 -12  -6  301.58    4.44
   0  12  -6  300.64    3.42
   0 -12   6  296.12    3.29
   0  12   6  294.72    3.22
   0  12   7    5.77    0.78
   0  12  -7    5.77    1.11
   0 -12  -7   10.15    2.68
   0 -12  -7    6.06    0.78
   0  12  -7    5.45    0.80
   0  12   7    7.88    1.04
   0  12  -7    7.50    0.80
   0  12  -7    4.13    1.02
   0 -12  -7    5.31    1.23
   0 -12   7    7.45    0.84
   0  12   7    7.59    0.82
   0  12   8   25.04    1.27
   0  12  -8   30.25    1.76
   0  12  -8   27.18    1.29
   0  12   8   26.48    1.58
   0  12  -8   29.78    1.27
   0 -12  -8   27.20    1.80
   0  12  -8   24.87    1.64
   0  12   8   26.66    1.22
   0 -12   8   25.34    1.28
   0  12   9   57.59    1.88
   0  12  -9   59.92    2.44
   0  12  -9   55.29    1.80
   0 -12  -9   49.69    3.67
   0 -12  -9   57.19    1.73
   0  12  -9   56.71    2.30
   0 -12  -9   54.69    2.33
   0  12  -9   56.02    1.75
   0 -12   9   61.43    1.86
   0  12   9   64.36    1.83
   0  12  10   32.54    1.54
   0  12 -10   29.34    1.97
   0 -12 -10   36.48    1.42
   0 -12 -10   30.43    3.13
   0  12 -10   30.74    1.47
   0 -12 -10   31.87    2.02
   0  12 -10   29.92    1.93
   0  12  10   32.13    2.07
   0 -12  10   33.40    1.57
   0  12 -10   30.46    1.40
   0  12  10   25.31    1.37
   0  12 -11  306.21    5.46
   0  12  11  316.06    4.47
   0  12 -11  297.25    4.16
   0 -12 -11  310.16    3.77
   0  12 -11  306.87    5.41
   0 -12 -11  296.55    5.32
   0  12  11  294.35    4.08
   0 -12  11  313.42    4.30
   0  12 -11  309.50    4.14
   0  12 -12    8.39    1.59
   0  12  12    5.06    1.14
   0  12 -12    3.48    0.93
   0  12 -12    7.11    1.52
   0 -12 -12    4.27    1.68
   0  12  12    4.59    1.06
   0 -12  12    2.82    1.11
   0  12 -12    5.84    1.05
   0  12  13  104.40    2.87
   0  12 -13   94.57    3.48
   0 -12 -13  111.73    4.06
   0  12 -13  102.49    2.71
   0 -12 -13   92.33    3.38
   0  12 -13   93.24    3.34
   0 -12  13   94.84    2.78
   0  12 -13   99.93    2.63
   0 -12 -13  115.12    3.89
   0  12  13   91.82    2.65
   0  12  14   13.98    1.55
   0  12 -14    9.33    1.66
   0  12 -14   10.66    1.30
   0 -12 -14    7.98    1.93
   0 -12 -14   14.52    2.01
   0  12 -14   12.26    1.78
   0 -12  14    9.57    1.54
   0 -12 -14   10.77    1.86
   0  12  14   11.65    1.45
   0  12 -15  165.81    4.78
   0  12  15  156.75    3.79
   0  12 -15  159.87    3.51
   0 -12 -15  148.38    4.80
   0 -12 -15  150.71    4.46
   0  12 -15  160.86    4.61
   0  12  15  164.44    3.72
   0 -12  15  173.76    3.93
   0 -12 -15  168.31    4.91
   0  12  16    3.63    1.32
   0  12 -16    3.72    1.23
   0 -12 -16   -0.35    1.96
   0  12 -16    5.15    1.82
   0 -12 -16    4.32    1.75
   0  12 -16    4.00    1.83
   0 -12 -16    2.15    1.67
   0  12  16    4.11    1.38
   0 -12  16    1.73    1.44
   0  12 -17   68.51    3.58
   0  12  17   73.98    2.93
   0 -12 -17   77.11    3.90
   0  12 -17   74.80    2.74
   0 -12 -17   75.73    3.54
   0  12 -17   71.80    3.57
   0 -12 -17   77.81    3.80
   0  12  17   63.96    2.76
   0 -12  17   74.43    3.01
   0  12  18   11.14    1.83
   0  12 -18   13.91    2.45
   0  12 -18    9.76    1.55
   0 -12 -18   12.08    2.61
   0  12 -18   14.39    2.39
   0 -12 -18   12.89    2.33
   0 -12  18    7.82    1.84
   0 -12 -18   12.92    2.40
   0  12  18   12.40    1.83
   0  12  19   67.87    3.15
   0  12 -19   56.19    3.59
   0 -12 -19   62.23    3.91
   0  12 -19   58.72    3.61
   0 -12 -19   63.77    3.60
   0 -12  19   62.10    3.03
   0 -12 -19   59.06    3.57
   0  12  19   59.35    2.90
   0  12  20    2.35    1.68
   0 -12 -20    7.25    2.41
   0  12 -20    1.69    1.95
   0  12 -20    2.67    1.94
   0 -12 -20    4.85    2.31
   0  12  20    1.82    1.77
   0 -12 -20    1.15    2.09
   0 -12  20    1.30    1.82
   0  12  21    0.84    1.81
   0  12 -21   -1.89    2.15
   0 -12 -21   -2.87    2.55
   0  12 -21    2.16    2.30
   0 -12 -21    1.06    2.32
   0  12  21    1.15    1.86
   0 -12  21   -1.01    2.00
   0  12 -22    0.51    2.24
   0 -12 -22    8.42    2.89
   0 -12 -22    2.75    2.55
   0  12 -22    5.75    2.69
   0  12  22    2.93    1.93
   0 -12  22    2.44    2.19
   0  12 -23   68.45    4.53
   0 -12 -23   65.67    4.71
   0  12 -23   53.76    4.12
   0 -12 -23   77.31    4.71
   0 -12  23   85.49    4.07
   0 -12 -24    2.59    2.93
   0  12 -24    3.98    2.97
   0  12 -24    2.22    2.74
   0 -12 -24    9.64    3.10
   0 -12  24    0.40    2.42
   0  13   0    0.49    0.41
   0  13   0    0.27    0.85
   0 -13   0    0.44    0.48
   0 -13   0    0.46    0.48
   0  13   0    1.64    0.71
   0  13   0    0.53    0.55
   0  13  -1    1.01    0.39
   0  13  -1    0.75    0.73
   0  13   1   -0.53    1.01
   0  13   1    0.87    0.46
   0 -13   1    0.98    0.53
   0 -13  -1    1.26    0.51
   0  13  -1    0.75    0.60
   0  13   1    1.00    0.56
   0  13  -1    3.22    0.77
   0  13   1    0.66    0.63
   0  13   1    0.70    0.46
   0 -13   1    0.84    0.45
   0  13   2   10.15    1.77
   0  13   2    8.11    0.67
   0  13  -2    6.71    0.91
   0  13  -2    7.18    0.54
   0 -13  -2    7.06    0.66
   0  13  -2    8.30    0.74
   0  13  -2    6.46    0.92
   0 -13  -2    7.78    1.09
   0  13  -2    5.38    0.72
   0  13   2    8.03    0.79
   0 -13   2    6.54    0.61
   0  13   2    6.65    0.68
   0  13  -3 1190.88    8.14
   0  13  -3 1325.10    5.05
   0  13   3 1245.61    6.47
   0 -13  -3 1195.80    5.93
   0  13  -3 1255.22    6.84
   0  13   3 1324.36    7.43
   0  13  -3 1221.95    8.27
   0 -13  -3 1248.84    8.76
   0  13  -3 1137.96    6.44
   0  13   3 1264.00    6.13
   0 -13   3 1238.49    6.01
   0  13  -4    0.54    0.79
   0  13  -4    1.11    0.32
   0  13   4    0.14    0.54
   0  13  -4    0.13    0.59
   0 -13  -4    0.87    0.50
   0  13  -4    0.66    0.74
   0 -13  -4    0.97    0.93
   0  13  -4    1.05    0.54
   0  13   4    0.33    0.64
   0  13   4    0.51    0.58
   0 -13   4    0.91    0.53
   0  13   5  698.32    5.30
   0  13  -5  713.43    6.71
   0  13  -5  673.76    2.92
   0  13  -5  733.29    5.52
   0 -13  -5  691.18    4.50
   0 -13  -5  731.46    6.74
   0  13  -5  714.10    6.74
   0  13  -5  695.81    5.15
   0  13   5  757.08    6.24
   0  13   5  732.58    4.95
   0 -13   5  685.19    4.88
   0  13   6   49.76    1.57
   0  13  -6   46.04    2.02
   0 -13  -6   50.44    1.37
   0  13  -6   51.44    1.65
   0 -13  -6   51.50    2.13
   0  13  -6   52.49    2.02
   0  13  -6   53.88    1.57
   0  13   6   58.11    1.92
   0  13   6   52.17    1.49
   0 -13   6   51.38    1.52
   0  13  -7  457.75    5.78
   0  13   7  451.69    4.60
   0 -13  -7  450.33    3.86
   0  13  -7  463.86    4.70
   0  13  -7  459.57    5.75
   0  13  -7  442.46    4.35
   0 -13  -7  480.10    5.77
   0 -13   7  469.13    4.33
   0  13   7  445.26    4.20
   0  13   8    4.54    0.82
   0  13  -8    2.72    1.14
   0 -13  -8    3.90    2.62
   0  13  -8    4.37    0.85
   0 -13  -8    4.52    0.82
   0 -13  -8    4.44    1.29
   0  13  -8    5.25    0.80
   0  13  -8    5.01    1.13
   0  13   8    4.12    1.12
   0  13   8    3.99    0.83
   0 -13   8    4.53    0.83
   0  13   9  265.29    3.84
   0  13  -9  262.87    4.76
   0 -13  -9  249.66    3.22
   0  13  -9  256.69    3.76
   0  13   9  268.94    4.57
   0  13  -9  255.28    3.52
   0 -13  -9  262.46    4.67
   0  13  -9  247.55    4.60
   0 -13   9  261.56    3.66
   0  13   9  250.00    3.45
   0  13  10  135.21    2.94
   0  13 -10  137.04    3.67
   0  13 -10  133.09    2.83
   0  13 -10  134.89    3.60
   0  13  10  144.80    3.58
   0 -13 -10  135.95    3.60
   0  13 -10  135.41    2.71
   0  13  10  131.14    2.70
   0 -13  10  135.85    2.81
   0  13 -11   38.56    2.31
   0  13  11   40.63    1.85
   0  13 -11   39.76    1.77
   0 -13 -11   45.04    1.68
   0 -13 -11   43.92    2.48
   0  13 -11   36.01    2.14
   0  13  11   29.82    2.25
   0 -13  11   38.36    1.76
   0  13  11   38.19    1.69
   0  13 -11   42.15    1.67
   0  13  12   16.02    1.42
   0  13 -12   17.37    1.81
   0  13 -12   15.75    1.38
   0  13 -12   18.71    1.83
   0  13  12   20.79    1.91
   0 -13 -12   18.50    2.02
   0 -13  12   13.53    1.39
   0  13 -12   17.77    1.34
   0  13  12   17.22    1.37
   0  13 -13   83.73    3.30
   0  13  13   86.26    2.69
   0  13 -13   91.44    2.62
   0 -13 -13   90.68    3.87
   0 -13 -13   91.99    3.47
   0  13 -13   92.65    3.46
   0 -13  13   86.59    2.69
   0  13  13   84.36    2.59
   0  13 -13   91.51    2.57
   0  13  14   21.36    1.70
   0  13 -14   16.61    2.00
   0 -13 -14   18.45    2.28
   0  13 -14   21.25    1.60
   0  13 -14   16.64    1.95
   0 -13 -14   19.51    2.14
   0  13  14   20.94    1.66
   0 -13  14   19.07    1.77
   0 -13 -14   20.95    2.18
   0  13 -15   34.88    2.63
   0  13  15   32.46    2.05
   0 -13 -15   31.35    2.80
   0  13 -15   30.97    1.84
   0 -13 -15   37.34    2.73
   0  13 -15   35.42    2.61
   0  13  15   35.96    2.07
   0 -13  15   29.93    2.07
   0 -13 -15   33.53    2.60
   0  13 -16    2.46    1.80
   0  13  16    0.96    1.26
   0  13 -16    1.40    1.18
   0 -13 -16    0.91    1.92
   0 -13 -16    3.65    1.73
   0  13 -16   -0.11    1.60
   0 -13 -16    0.78    1.65
   0 -13  16    3.48    1.50
   0  13  16    1.91    1.36
   0  13 -17   56.47    3.43
   0  13  17   65.11    2.87
   0  13 -17   62.56    2.57
   0 -13 -17   67.17    3.80
   0  13 -17   59.88    3.37
   0 -13 -17   70.42    3.51
   0 -13 -17   70.16    3.71
   0  13  17   60.85    2.73
   0 -13  17   61.91    2.89
   0  13  18    3.42    1.56
   0 -13 -18   -0.47    2.10
   0  13 -18    5.20    1.46
   0  13 -18    2.73    1.91
   0 -13 -18    1.93    1.94
   0  13 -18    3.07    2.02
   0  13  18    3.58    1.55
   0 -13 -18    3.62    1.97
   0 -13  18    0.27    1.66
   0  13  19   -0.55    1.67
   0 -13 -19    3.59    2.17
   0  13 -19    2.78    1.91
   0  13 -19    5.08    2.18
   0 -13 -19    4.42    2.29
   0 -13 -19    1.89    2.14
   0 -13  19    3.41    1.85
   0  13  19    1.30    1.63
   0  13  20   -0.05    1.79
   0  13 -20    3.22    2.33
   0 -13 -20    1.26    2.45
   0 -13 -20    1.85    2.14
   0  13 -20    2.65    2.07
   0 -13  20    5.99    1.96
   0  13  20    0.17    1.79
   0 -13 -20    2.55    2.19
   0  13  21   20.90    2.46
   0  13 -21   17.13    2.83
   0 -13 -21   12.87    2.87
   0 -13 -21   20.45    2.75
   0  13 -21   20.89    2.92
   0 -13  21   23.42    2.50
   0  13  21   20.18    2.43
   0  13 -22   30.45    3.39
   0 -13 -22   32.02    3.59
   0  13 -22   37.68    3.53
   0 -13 -22   36.13    3.38
   0  13 -23   56.82    4.26
   0 -13 -23   62.07    4.64
   0 -13 -23   67.40    4.36
   0  13 -23   53.94    4.24
   0 -13  23   62.92    3.83
   0  13 -24    9.47    3.16
   0 -13 -24   16.12    3.56
   0 -13 -24   19.70    3.38
   0  13 -24   15.24    3.20
   0 -13  24   15.74    2.91
   0  14   0  533.51    3.91
   0 -14   0  518.12    3.78
   0 -14   0  525.16    4.28
   0  14   0  535.70    4.82
   0  14   0  544.48    5.43
   0  14  -1  107.09    1.70
   0  14   1  100.97    1.82
   0  14  -1  105.36    2.59
   0 -14  -1  100.13    1.88
   0 -14   1  102.89    2.01
   0  14  -1   96.18    2.41
   0  14  -1  101.88    2.08
   0  14   1  106.73    2.18
   0  14   1  104.02    2.48
   0 -14   1   98.57    1.70
   0  14   1   99.17    1.70
   0  14   2  518.65    4.23
   0  14  -2  534.18    5.51
   0  14  -2  577.42    4.75
   0 -14  -2  520.46    4.13
   0  14   2  558.17    4.88
   0  14  -2  524.90    5.49
   0 -14  -2  550.31    6.00
   0  14  -2  503.70    4.34
   0 -14   2  533.02    3.87
   0  14   2  548.83    4.02
   0  14  -3   96.54    1.49
   0  14   3   90.69    1.90
   0  14  -3   89.98    2.49
   0 -14  -3   90.54    1.77
   0  14  -3   92.12    2.01
   0  14   3  102.51    2.23
   0  14  -3   95.32    2.49
   0 -14  -3  103.15    2.77
   0  14  -3   92.84    1.93
   0 -14   3   93.90    1.75
   0  14   3   92.75    1.78
   0  14  -4  182.50    1.84
   0  14  -4  169.56    3.30
   0  14   4  172.40    2.66
   0 -14  -4  166.52    2.34
   0  14  -4  165.52    2.74
   0  14  -4  174.79    3.37
   0  14  -4  168.27    2.63
   0  14   4  186.15    3.02
   0 -14  -4  163.66    3.45
   0  14   4  178.18    2.50
   0 -14   4  172.59    2.42
   0  14   5    0.15    0.61
   0  14  -5   -1.01    0.93
   0  14  -5    0.02    0.31
   0 -14  -5    0.28    0.61
   0  14  -5    0.04    0.67
   0  14  -5    0.13    0.90
   0  14   5   -0.12    0.70
   0  14  -5    0.15    0.61
   0 -14  -5    0.70    1.06
   0  14   5    0.46    0.62
   0 -14   5    0.29    0.61
   0  14  -6   76.67    2.51
   0  14   6   72.39    1.90
   0 -14  -6   67.94    1.61
   0  14  -6   74.41    1.99
   0  14  -6   75.88    1.87
   0  14   6   80.55    2.32
   0 -14  -6   69.13    2.61
   0  14  -6   76.96    2.49
   0 -14   6   76.98    1.82
   0  14   6   75.05    1.81
   0  14  -7   81.48    2.70
   0  14   7   77.17    2.05
   0 -14  -7   70.86    1.68
   0  14  -7   75.39    2.06
   0 -14  -7   87.53    4.66
   0  14  -7   71.79    2.49
   0  14   7   85.50    2.47
   0  14  -7   71.20    1.88
   0 -14  -7   68.96    2.57
   0 -14   7   79.85    1.92
   0  14   7   78.15    1.91
   0  14  -8   95.13    2.96
   0  14   8   86.88    2.24
   0 -14  -8   92.47    4.83
   0 -14  -8   82.85    1.86
   0  14  -8   88.94    2.28
   0 -14  -8   88.44    2.86
   0  14  -8   85.95    2.79
   0  14   8   84.12    2.71
   0  14  -8   85.87    2.08
   0 -14   8   90.10    2.12
   0  14   8   85.04    2.06
   0  14  -9  108.40    3.27
   0  14   9  113.64    2.65
   0  14  -9  108.62    2.54
   0 -14  -9   97.83    2.14
   0  14   9  109.27    3.11
   0  14  -9  111.59    2.45
   0  14  -9  108.23    3.18
   0 -14  -9  117.47    3.31
   0  14   9  106.45    2.37
   0 -14   9  108.05    2.47
   0  14  10   10.79    1.14
   0  14 -10   11.72    1.56
   0 -14 -10    7.43    0.96
   0  14 -10   11.17    1.17
   0  14  10    6.50    1.40
   0  14 -10   10.52    1.02
   0 -14 -10    9.48    1.63
   0  14 -10   11.03    1.51
   0 -14  10   15.03    1.26
   0  14  10   10.92    1.14
   0  14  11   78.19    2.45
   0  14 -11   78.44    3.02
   0  14 -11   74.69    2.31
   0 -14 -11   79.07    2.10
   0  14 -11   71.62    2.88
   0  14  11   86.02    3.07
   0 -14 -11   75.74    3.02
   0 -14  11   80.06    2.34
   0  14 -11   75.20    2.16
   0  14  11   70.47    2.19
   0  14  12   62.81    2.31
   0  14 -12   60.03    2.80
   0  14 -12   60.35    2.18
   0  14  12   54.42    2.78
   0  14 -12   61.04    2.79
   0 -14 -12   60.95    2.88
   0  14  12   60.29    2.15
   0  14 -12   60.49    2.05
   0 -14  12   60.17    2.25
   0  14  13   28.64    1.78
   0  14 -13   25.08    2.21
   0  14 -13   24.05    1.58
   0 -14 -13   24.58    2.98
   0 -14 -13   27.50    2.39
   0  14 -13   30.90    2.31
   0  14  13   27.06    1.69
   0 -14  13   26.59    1.81
   0  14 -14    0.65    1.51
   0  14  14    2.51    1.21
   0 -14 -14    5.54    2.05
   0  14 -14    3.06    1.16
   0 -14 -14    6.20    1.92
   0  14 -14    5.05    1.61
   0  14  14    2.09    1.16
   0 -14 -14    1.99    1.70
   0 -14  14    1.94    1.35
   0  14  15  120.09    3.48
   0  14 -15  118.27    4.22
   0 -14 -15  131.07    4.71
   0  14 -15  110.99    3.12
   0 -14 -15  122.79    4.26
   0  14 -15  123.51    4.27
   0 -14 -15  120.62    4.42
   0  14  15  116.97    3.27
   0 -14  15  123.48    3.39
   0  14  16    1.85    1.33
   0  14 -16    0.15    1.68
   0 -14 -16    6.55    2.15
   0  14 -16    4.15    1.35
   0 -14 -16    2.79    1.84
   0  14 -16    3.94    1.84
   0 -14 -16    0.03    1.84
   0  14  16    2.39    1.39
   0 -14  16    2.92    1.58
   0  14  17   43.30    2.49
   0  14 -17   48.59    3.26
   0  14 -17   46.49    2.34
   0 -14 -17   46.55    3.41
   0 -14 -17   39.81    2.90
   0  14 -17   47.16    3.15
   0 -14 -17   47.59    3.29
   0  14  17   45.09    2.43
   0 -14  17   46.80    2.69
   0  14 -18   -0.78    1.91
   0  14  18   -1.74    1.60
   0  14 -18   -0.73    1.35
   0 -14 -18    3.47    2.24
   0 -14 -18   -0.59    1.79
   0  14 -18    0.19    1.77
   0 -14 -18   -2.34    2.09
   0  14  18    1.13    1.54
   0 -14  18    0.51    1.79
   0  14  19   31.79    2.47
   0  14 -19   35.67    3.24
   0 -14 -19   26.09    3.09
   0  14 -19   28.75    2.19
   0 -14 -19   28.10    2.93
   0  14 -19   29.53    2.89
   0 -14  19   26.16    2.46
   0 -14 -19   28.79    2.96
   0  14  19   24.39    2.23
   0  14 -20   10.17    2.59
   0  14  20    5.52    1.93
   0 -14 -20    9.54    2.50
   0 -14 -20   19.84    2.74
   0  14 -20   15.13    2.65
   0 -14  20    9.11    2.22
   0 -14 -20   11.68    2.71
   0  14  20   13.02    2.12
   0  14 -21   -1.36    2.26
   0  14  21    0.73    1.86
   0 -14 -21    1.57    2.59
   0  14 -21    5.34    2.36
   0 -14 -21    1.55    2.31
   0 -14  21    4.46    2.12
   0  14 -22   20.96    3.12
   0  14  22   25.81    2.76
   0 -14 -22   13.32    2.92
   0 -14 -22   24.17    3.25
   0  14 -22   16.89    3.11
   0 -14  22   28.08    2.78
   0  14 -23   52.26    4.15
   0 -14 -23   56.98    4.55
   0  14 -23   60.99    4.36
   0 -14 -23   50.31    3.98
   0 -14  23   61.70    3.78
   0  14 -24   53.31    4.46
   0 -14 -24   67.60    5.12
   0 -14 -24   58.69    4.36
   0  14 -24   70.00    4.92
   0 -14  24   69.07    4.09
   0  15   0    1.33    1.12
   0  15   0    2.68    0.55
   0 -15   0    1.26    0.57
   0 -15   0    1.73    0.63
   0  15   0    2.08    0.91
   0  15   0    3.03    0.79
   0  15   1   13.14    1.53
   0  15  -1   14.79    1.29
   0  15  -1   12.23    0.73
   0  15   1   11.87    0.83
   0 -15  -1   10.69    0.81
   0 -15   1   12.28    0.90
   0  15  -1   12.63    0.93
   0  15   1   10.37    1.10
   0  15  -1   10.72    1.06
   0  15   1   13.09    0.98
   0  15   1   11.29    0.77
   0 -15   1   11.07    0.76
   0  15  -2  178.18    3.36
   0  15  -2  192.27    2.27
   0  15   2  181.57    2.62
   0 -15  -2  181.16    2.58
   0  15  -2  176.54    3.36
   0  15  -2  192.89    2.86
   0 -15  -2  211.68    3.93
   0  15   2  200.12    3.06
   0 -15   2  175.91    2.34
   0  15   2  187.46    2.42
   0  15  -3    8.44    1.11
   0  15   3    8.83    0.79
   0  15  -3    8.70    0.63
   0 -15  -3    7.74    0.77
   0  15  -3   10.27    0.89
   0 -15  -3    5.79    1.18
   0  15  -3    8.35    1.06
   0  15  -3    7.82    0.86
   0  15   3    9.17    0.95
   0 -15   3    7.01    0.73
   0  15   3    7.49    0.75
   0  15   4  925.53    6.19
   0  15  -4  870.11    7.58
   0  15  -4  975.86    4.47
   0  15  -4  956.52    6.48
   0 -15  -4  893.65    5.52
   0 -15  -4 1024.99    8.55
   0  15  -4  909.85    6.09
   0  15  -4  944.17    7.92
   0  15   4 1014.08    7.15
   0 -15   4  934.70    5.68
   0  15   4  957.86    5.83
   0  15   5    4.09    0.75
   0  15  -5    3.68    0.44
   0  15  -5    3.09    1.04
   0 -15  -5    3.60    0.74
   0  15  -5    3.42    0.82
   0  15  -5    2.78    0.72
   0 -15  -5    3.39    1.28
   0  15   5    3.82    0.92
   0  15  -5    3.38    1.01
   0 -15   5    3.42    0.71
   0  15   5    4.17    0.79
   0  15  -6  377.22    5.38
   0  15  -6  370.40    2.25
   0  15   6  383.18    4.32
   0  15  -6  387.45    4.44
   0 -15  -6  352.55    3.55
   0  15  -6  394.74    5.48
   0  15  -6  361.75    4.03
   0  15   6  419.77    5.02
   0 -15  -6  355.20    5.35
   0  15   6  376.95    3.94
   0 -15   6  379.76    3.90
   0  15   7  278.08    3.80
   0  15  -7  275.75    4.79
   0  15  -7  279.91    3.88
   0 -15  -7  266.57    3.14
   0  15   7  271.27    4.43
   0  15  -7  274.62    4.72
   0 -15  -7  289.52    4.80
   0  15  -7  282.36    3.65
   0 -15   7  280.32    3.48
   0  15   7  268.69    3.48
   0  15  -8  537.95    6.81
   0  15   8  528.79    5.45
   0  15  -8  531.47    5.42
   0 -15  -8  510.00    4.50
   0  15  -8  514.52    6.63
   0  15  -8  539.36    5.09
   0 -15  -8  562.07    6.75
   0  15   8  549.74    6.29
   0 -15   8  545.59    5.05
   0  15   8  521.07    4.94
   0  15   9   63.91    2.09
   0  15  -9   68.93    2.72
   0 -15  -9   71.99    1.89
   0 -15  -9   68.35    4.44
   0  15  -9   68.51    2.13
   0  15   9   67.26    2.49
   0  15  -9   68.34    2.00
   0  15  -9   73.00    2.75
   0 -15  -9   71.21    2.83
   0  15   9   66.94    1.98
   0 -15   9   65.92    1.99
   0  15 -10   17.46    1.76
   0  15  10   19.86    1.41
   0 -15 -10   21.79    1.30
   0  15 -10   17.57    1.32
   0  15 -10   18.73    1.74
   0  15 -10   19.09    1.26
   0  15  10   18.18    1.68
   0 -15 -10   15.43    1.79
   0 -15  10   25.21    1.48
   0  15  10   22.06    1.35
   0  15 -11   52.52    2.66
   0  15  11   53.23    2.15
   0  15 -11   52.10    2.02
   0  15 -11   56.84    1.95
   0  15 -11   52.88    2.61
   0 -15 -11   54.61    2.75
   0  15  11   53.24    1.99
   0 -15  11   54.86    2.07
   0  15 -12    2.51    1.45
   0  15  12    0.11    1.04
   0  15 -12    0.41    0.93
   0 -15 -12   -0.10    2.69
   0  15 -12    2.70    1.41
   0 -15 -12   -0.35    1.53
   0  15  12    0.28    1.36
   0 -15  12    1.66    1.07
   0  15 -12    0.44    0.87
   0  15  12   -0.40    1.05
   0  15  13    1.12    1.13
   0  15 -13   -1.45    1.54
   0 -15 -13   -1.92    2.42
   0  15 -13    3.31    1.15
   0 -15 -13    3.43    1.90
   0  15  13    0.15    1.51
   0  15 -13   -0.13    1.35
   0  15  13   -1.54    1.14
   0 -15  13    1.28    1.19
   0  15  14   14.94    1.58
   0  15 -14   16.16    2.02
   0  15 -14   13.19    1.38
   0 -15 -14   16.91    2.59
   0  15 -14   10.17    1.80
   0 -15 -14   15.54    2.21
   0  15  14   15.27    1.54
   0 -15 -14   20.25    2.33
   0 -15  14   16.23    1.65
   0  15 -15   12.53    2.11
   0  15  15    8.23    1.57
   0  15 -15    9.86    1.50
   0 -15 -15    7.08    2.40
   0 -15 -15    9.79    2.05
   0  15 -15    9.09    1.96
   0 -15  15    6.71    1.59
   0 -15 -15    8.92    2.04
   0  15  15   10.17    1.53
   0  15  16    0.57    1.26
   0  15 -16   -1.31    1.75
   0 -15 -16    3.21    2.21
   0  15 -16    0.85    1.28
   0 -15 -16    3.73    2.11
   0  15 -16    2.55    1.81
   0 -15 -16    1.35    2.00
   0  15  16    0.32    1.33
   0 -15  16    0.72    1.55
   0  15  17   40.77    2.55
   0  15 -17   32.98    2.83
   0  15 -17   43.61    2.32
   0 -15 -17   42.91    3.35
   0  15 -17   36.01    2.94
   0 -15 -17   41.20    3.11
   0 -15  17   39.42    2.53
   0 -15 -17   47.90    3.28
   0  15  17   32.68    2.25
   0  15  18   38.78    2.61
   0  15 -18   39.71    3.17
   0 -15 -18   41.10    3.54
   0  15 -18   34.90    2.28
   0  15 -18   38.75    3.25
   0 -15 -18   43.86    3.26
   0 -15 -18   34.38    3.10
   0  15  18   37.92    2.50
   0 -15  18   36.89    2.62
   0  15 -19    1.37    1.95
   0  15  19    4.08    1.67
   0 -15 -19    4.42    2.57
   0  15 -19    2.63    1.54
   0 -15 -19   -0.79    2.10
   0  15 -19    0.69    2.09
   0 -15 -19    7.73    2.40
   0 -15  19    1.81    1.82
   0  15  19    3.95    1.68
   0  15 -20   -0.07    2.15
   0  15  20    0.63    1.81
   0 -15 -20    3.94    2.49
   0  15 -20    1.84    2.25
   0 -15 -20    2.86    2.37
   0 -15  20    1.50    1.95
   0 -15 -20    1.66    2.44
   0  15  21    4.05    1.98
   0  15 -21    2.76    2.38
   0 -15 -21   -2.66    2.56
   0 -15 -21    2.00    2.27
   0  15 -21   -3.06    2.51
   0 -15  21   -1.21    2.15
   0  15 -22    3.90    2.60
   0  15  22    8.30    2.25
   0 -15 -22    7.48    2.97
   0  15 -22    6.91    2.68
   0 -15 -22    6.77    2.72
   0 -15  22    4.07    2.32
   0  15 -23   18.79    3.18
   0 -15 -23   21.50    3.52
   0  15 -23   18.88    3.38
   0 -15 -23   29.61    3.47
   0 -15  23   22.14    2.99
   0  15 -24   40.64    4.17
   0 -15 -24   40.44    4.36
   0 -15 -24   51.42    4.36
   0  15 -24   45.17    4.34
   0 -15  24   39.57    3.37
   0  16   0    5.14    1.41
   0  16   0    4.05    0.64
   0 -16   0    5.02    0.74
   0 -16   0    7.73    0.84
   0  16   0    6.11    0.87
   0  16   0    5.77    1.08
   0  16  -1   68.98    1.52
   0  16  -1   76.36    2.50
   0  16   1   68.18    1.63
   0 -16  -1   61.14    1.61
   0 -16   1   57.48    1.67
   0  16  -1   57.63    1.79
   0  16  -1   68.60    2.20
   0  16   1   74.11    1.98
   0  16   1   70.87    2.21
   0 -16   1   67.89    1.55
   0  16   1   66.35    1.51
   0  16   2  561.10    4.67
   0  16  -2  584.76    6.20
   0  16  -2  577.79    4.08
   0 -16   2  564.83    5.03
   0 -16  -2  558.67    4.61
   0  16  -2  568.68    5.06
   0  16   2  603.77    5.40
   0  16  -2  571.29    6.08
   0 -16  -2  584.25    6.86
   0 -16   2  537.55    4.21
   0  16   2  562.30    4.21
   0  16  -3  158.41    3.44
   0  16   3  165.25    2.67
   0  16  -3  170.74    2.16
   0  16  -3  162.17    2.83
   0 -16  -3  154.98    2.45
   0 -16  -3  174.17    3.74
   0  16  -3  156.90    3.37
   0  16   3  166.35    2.94
   0  16  -3  156.79    2.74
   0 -16   3  156.95    2.36
   0  16   3  158.57    2.40
   0  16   4   98.19    2.20
   0  16  -4   95.27    2.71
   0  16  -4  105.94    1.61
   0 -16  -4   98.75    1.99
   0  16  -4   94.13    2.24
   0  16  -4   98.23    2.77
   0  16   4  110.23    2.60
   0  16  -4   96.21    2.19
   0 -16  -4   90.63    2.91
   0 -16   4   98.76    1.97
   0  16   4  100.47    2.05
   0  16  -5   42.71    1.00
   0  16  -5   41.47    1.99
   0  16   5   42.33    1.56
   0  16  -5   42.71    1.62
   0 -16  -5   36.75    1.31
   0 -16  -5   42.68    2.12
   0  16  -5   39.35    1.90
   0  16   5   44.35    1.78
   0  16  -5   37.87    1.42
   0 -16   5   45.01    1.46
   0  16   5   39.96    1.42
   0  16  -6    3.86    1.11
   0  16  -6    3.18    0.39
   0  16   6    2.05    0.77
   0  16  -6    1.98    0.79
   0 -16  -6    2.24    0.64
   0 -16  -6    3.52    2.76
   0  16  -6    3.05    0.73
   0  16  -6    4.13    1.13
   0  16   6    1.93    0.91
   0 -16  -6    2.69    1.21
   0 -16   6    1.40    0.68
   0  16   6    3.53    0.80
   0  16  -7   15.80    1.49
   0  16   7   18.68    1.26
   0 -16  -7   15.88    1.04
   0  16  -7   19.24    1.30
   0 -16  -7   23.52    3.24
   0  16  -7   18.90    1.64
   0  16  -7   17.02    1.13
   0  16   7   22.49    1.58
   0 -16  -7   17.82    1.73
   0  16   7   16.74    1.12
   0 -16   7   18.47    1.18
   0  16  -8   89.73    3.10
   0  16   8   99.60    2.53
   0  16  -8   94.03    2.47
   0 -16  -8   90.08    2.04
   0  16  -8   91.63    3.05
   0  16   8  101.19    2.93
   0  16  -8   94.54    2.29
   0 -16  -8   95.99    3.08
   0 -16   8   89.57    2.23
   0  16   8   88.97    2.23
   0  16  -9   31.24    2.04
   0  16   9   32.49    1.69
   0  16  -9   31.69    1.60
   0 -16  -9   29.07    1.37
   0  16   9   34.03    1.97
   0  16  -9   29.89    2.00
   0 -16  -9   34.03    2.19
   0  16  -9   29.89    1.42
   0 -16   9   31.57    1.55
   0  16   9   34.55    1.56
   0  16  10   37.86    1.84
   0  16 -10   37.33    2.27
   0  16 -10   38.64    1.82
   0  16 -10   40.68    2.36
   0 -16 -10   41.67    2.36
   0  16  10   40.06    2.21
   0  16 -10   37.20    1.61
   0  16  10   37.05    1.68
   0 -16  10   36.69    1.73
   0  16 -11    0.54    1.38
   0  16  11    0.46    0.97
   0  16 -11    1.78    1.02
   0 -16 -11    3.53    3.11
   0  16  11    1.70    1.38
   0  16 -11    1.62    1.24
   0  16 -11    0.59    0.86
   0 -16 -11    2.22    1.59
   0 -16  11    1.28    1.05
   0  16  11    1.71    0.93
   0  16 -12   34.32    2.37
   0  16  12   43.31    2.09
   0  16 -12   37.14    1.89
   0  16 -12   37.15    2.46
   0 -16 -12   42.58    2.68
   0  16 -12   42.03    1.85
   0 -16  12   43.08    2.05
   0  16  12   37.83    1.87
   0  16 -13   22.08    2.24
   0  16  13   13.75    1.64
   0  16 -13   15.03    1.54
   0 -16 -13   19.65    2.35
   0  16  13   19.05    2.05
   0  16 -13   20.79    2.13
   0 -16  13   15.19    1.58
   0  16  13   18.32    1.59
   0  16  14   60.80    2.61
   0  16 -14   57.51    3.09
   0 -16 -14   63.37    4.17
   0  16 -14   52.42    2.31
   0  16 -14   60.25    3.17
   0 -16 -14   56.05    3.25
   0  16  14   62.06    2.49
   0 -16 -14   64.28    3.52
   0 -16  14   60.51    2.52
   0  16 -15    4.68    1.90
   0  16  15    2.18    1.47
   0 -16 -15    1.20    2.06
   0  16 -15    3.18    1.28
   0 -16 -15    3.86    2.02
   0  16 -15    0.92    1.65
   0  16  15    2.33    1.36
   0 -16  15    1.10    1.45
   0 -16 -15    4.86    2.05
   0  16  16  309.26    5.63
   0  16 -16  314.08    7.01
   0  16 -16  308.55    5.36
   0 -16 -16  364.01    7.98
   0 -16 -16  319.30    6.83
   0  16 -16  304.47    6.83
   0  16  16  301.32    5.31
   0 -16  16  326.06    5.62
   0 -16 -16  353.13    7.67
   0  16  17   -0.48    1.50
   0  16 -17   -2.78    2.01
   0  16 -17   -0.95    1.40
   0 -16 -17    2.13    2.28
   0  16 -17    3.98    2.00
   0 -16 -17    2.54    2.11
   0 -16  17    0.82    1.61
   0  16  17    1.25    1.48
   0 -16 -17   -0.02    1.99
   0  16 -18   74.86    4.02
   0  16  18   69.33    3.17
   0 -16 -18   69.28    4.20
   0  16 -18   64.73    2.81
   0  16 -18   67.52    3.91
   0 -16 -18   69.83    3.92
   0 -16  18   72.46    3.18
   0 -16 -18   69.87    4.07
   0  16 -19   30.49    3.26
   0  16  19   36.99    2.67
   0  16 -19   30.47    2.38
   0 -16 -19   37.06    3.48
   0 -16 -19   44.06    3.39
   0  16 -19   34.31    3.30
   0 -16 -19   39.59    3.55
   0 -16  19   37.41    2.69
   0  16 -20    5.85    2.56
   0  16  20   -1.07    1.93
   0 -16 -20    4.45    2.46
   0 -16 -20    0.38    2.25
   0  16 -20    4.02    2.25
   0 -16 -20    5.03    2.40
   0 -16  20    0.22    1.91
   0  16  21   34.09    2.89
   0  16 -21   25.92    3.20
   0 -16 -21   31.54    3.59
   0  16 -21   28.51    3.35
   0 -16 -21   30.25    3.27
   0 -16  21   34.46    2.89
   0 -16 -21   29.88    3.44
   0  16  22   27.30    2.87
   0  16 -22   29.38    3.57
   0 -16 -22   34.03    3.84
   0  16 -22   30.36    3.48
   0 -16 -22   34.14    3.55
   0 -16  22   29.06    2.91
   0  16 -23   12.14    3.00
   0 -16 -23    7.97    3.01
   0 -16 -23   11.29    3.12
   0  16 -23    4.65    2.80
   0 -16  23   10.11    2.70
   0  16 -24   23.48    3.74
   0 -16 -24   23.27    3.93
   0 -16 -24   16.66    3.39
   0  16 -24   20.32    3.52
   0  17   0    2.79    1.39
   0  17   0    2.20    0.60
   0 -17   0    3.77    0.81
   0  17   0    4.30    0.88
   0  17   0    5.58    1.07
   0 -17   0    4.29    0.74
   0  17   1  182.13    2.69
   0  17  -1  205.41    4.03
   0 -17  -1  175.37    2.73
   0 -17   1  182.14    2.91
   0  17  -1  160.42    2.87
   0  17   1  184.25    3.58
   0  17  -1  176.86    3.51
   0  17   1  184.31    3.12
   0  17   1  185.30    2.46
   0 -17   1  187.73    2.52
   0  17  -2    1.49    0.56
   0  17   2    0.97    1.79
   0  17  -2    0.41    1.00
   0  17   2    2.54    0.73
   0 -17  -2    2.60    0.74
   0 -17   2    0.21    0.72
   0 -17  -2    2.34    1.16
   0  17  -2    1.29    0.78
   0  17   2    2.45    0.89
   0  17  -2    2.11    0.97
   0  17   2    1.76    0.69
   0 -17   2    1.33    0.59
   0  17   3  212.81    3.12
   0  17  -3  205.63    3.95
   0  17  -3  212.80    2.53
   0  17  -3  212.01    3.31
   0 -17  -3  195.48    2.83
   0  17   3  220.91    3.47
   0  17  -3  208.75    3.17
   0  17  -3  212.20    3.98
   0 -17  -3  202.48    4.17
   0  17   3  217.41    2.85
   0 -17   3  214.05    2.78
   0  17  -4  268.04    2.63
   0  17  -4  271.15    4.54
   0  17   4  246.62    3.49
   0  17  -4  276.22    3.81
   0 -17  -4  252.11    3.19
   0 -17  -4  273.44    4.78
   0  17  -4  259.97    3.51
   0  17   4  280.03    4.01
   0  17  -4  263.72    4.51
   0 -17   4  261.84    3.16
   0  17   4  273.95    3.30
   0  17  -5  111.55    1.63
   0  17  -5  107.34    3.01
   0  17   5  101.99    2.34
   0 -17  -5   98.52    2.04
   0  17  -5  109.22    2.51
   0 -17  -5  112.20    3.16
   0  17   5  114.83    2.71
   0  17  -5  103.54    2.30
   0  17  -5  108.22    3.05
   0 -17   5  107.73    2.16
   0  17   5  105.85    2.21
   0  17  -6  184.02    4.03
   0  17  -6  178.09    1.84
   0  17   6  182.03    3.16
   0  17  -6  176.46    3.20
   0 -17  -6  164.99    2.62
   0 -17  -6  198.34    4.30
   0  17  -6  187.10    4.06
   0  17   6  205.22    3.67
   0  17  -6  175.51    2.97
   0 -17   6  189.10    2.92
   0  17   6  172.14    2.83
   0  17   7  294.67    4.14
   0  17  -7  282.20    5.08
   0  17  -7  288.70    4.16
   0 -17  -7  277.32    3.40
   0 -17  -7  347.62    8.82
   0 -17  -7  311.73    5.29
   0  17  -7  272.54    3.75
   0  17   7  329.37    4.89
   0  17  -7  300.79    5.23
   0  17   7  287.54    3.73
   0 -17   7  301.17    3.74
   0  17   8  105.70    2.67
   0  17  -8  108.70    3.34
   0 -17  -8  109.49    2.26
   0  17  -8  121.03    2.82
   0 -17  -8  129.28    5.95
   0  17  -8  124.21    3.54
   0  17  -8  117.18    2.57
   0 -17  -8  125.65    3.49
   0  17   8  127.16    3.22
   0 -17   8  115.12    2.47
   0  17   8  120.96    2.58
   0  17  -9  178.66    4.40
   0  17   9  163.73    3.48
   0 -17  -9  170.91    2.97
   0  17  -9  173.52    3.43
   0 -17  -9  155.05    6.51
   0  17  -9  171.37    3.11
   0 -17  -9  185.28    4.31
   0  17   9  175.27    3.90
   0  17  -9  178.97    4.32
   0 -17   9  179.50    3.22
   0  17   9  181.97    3.23
   0  17  10   73.55    2.43
   0  17 -10   72.65    3.04
   0 -17 -10   30.36    4.25
   0  17 -10   76.98    2.48
   0 -17 -10   32.24    1.62
   0  17  10   74.12    2.90
   0  17 -10   70.48    2.95
   0 -17 -10   76.19    3.05
   0  17 -10   68.67    2.13
   0  17  10   72.51    2.23
   0 -17  10   67.91    2.17
   0  17  11   25.33    1.65
   0  17 -11   23.67    2.08
   0  17 -11   24.33    1.57
   0  17  11   25.25    2.09
   0  17 -11   26.56    2.12
   0 -17 -11   26.66    2.28
   0  17 -11   26.14    1.54
   0  17  11   22.54    1.54
   0 -17  11   24.61    1.55
   0  17  12   16.06    1.56
   0  17 -12   12.00    1.88
   0  17 -12   12.92    1.43
   0  17  12   14.03    1.86
   0  17 -12   14.35    1.30
   0  17 -12    9.09    1.74
   0 -17 -12   14.25    2.05
   0 -17  12   13.78    1.50
   0  17  12   14.66    1.41
   0  17  13    6.06    1.33
   0  17 -13    9.96    1.92
   0  17 -13    6.31    1.29
   0  17  13    7.04    1.77
   0  17 -13    8.36    1.80
   0 -17 -13    9.77    2.21
   0  17  13    8.40    1.37
   0 -17  13   10.39    1.52
   0  17  14  117.18    3.48
   0  17 -14  113.29    4.22
   0  17 -14  107.65    3.15
   0  17 -14  110.87    4.10
   0 -17 -14  112.01    4.19
   0 -17  14  118.66    3.37
   0  17  14  107.98    3.12
   0  17  15   11.21    1.70
   0  17 -15   11.27    2.23
   0 -17 -15   13.94    2.93
   0  17 -15   11.32    1.54
   0  17 -15   13.59    2.19
   0 -17 -15   10.94    2.32
   0 -17 -15   15.87    2.44
   0 -17  15    9.62    1.66
   0  17  15   13.06    1.69
   0  17  16    2.96    1.57
   0  17 -16    5.43    2.00
   0  17 -16    2.09    1.38
   0 -17 -16    6.84    2.63
   0  17 -16    3.81    2.02
   0 -17 -16    2.99    2.23
   0 -17 -16    3.43    2.13
   0  17  16    3.42    1.46
   0 -17  16    3.14    1.72
   0  17 -17   30.26    3.04
   0  17  17   37.65    2.48
   0 -17 -17   33.54    3.33
   0  17 -17   33.10    2.33
   0  17 -17   28.55    2.89
   0 -17 -17   35.86    3.06
   0 -17  17   33.35    2.51
   0 -17 -17   36.47    3.19
   0  17 -18   10.45    2.27
   0  17  18   12.39    2.04
   0  17 -18   11.89    1.90
   0 -17 -18   11.59    2.72
   0 -17 -18   11.63    2.56
   0  17 -18   13.29    2.40
   0 -17  18    9.89    2.11
   0 -17 -18    9.57    2.62
   0  17  19   26.92    2.41
   0  17 -19   23.13    2.84
   0  17 -19   25.44    2.22
   0 -17 -19   33.47    3.65
   0 -17 -19   28.56    3.08
   0  17 -19   33.24    3.24
   0 -17  19   29.07    2.60
   0 -17 -19   19.77    2.91
   0  17  20    2.71    2.09
   0  17 -20    1.27    2.28
   0 -17 -20    9.81    2.89
   0 -17 -20    5.64    2.40
   0  17 -20    7.37    2.50
   0 -17 -20    8.25    2.71
   0 -17  20    7.52    2.32
   0  17  21   15.89    2.48
   0  17 -21   14.47    3.07
   0 -17 -21   10.43    2.93
   0 -17 -21   16.37    2.99
   0  17 -21   14.73    3.08
   0 -17  21   14.94    2.56
   0 -17 -21   13.50    2.90
   0  17 -22    4.36    2.65
   0  17  22    6.44    2.27
   0 -17 -22    0.59    2.78
   0 -17 -22    4.56    2.65
   0  17 -22    0.21    2.41
   0 -17  22    5.60    2.37
   0  17 -23   25.58    3.61
   0  17  23   25.90    3.02
   0 -17 -23   28.11    3.91
   0 -17 -23   24.43    3.45
   0  17 -23   21.63    3.54
   0 -17  23   24.09    2.98
   0  18   0   26.01    2.02
   0 -18   0   19.08    1.14
   0  18   0   20.54    1.31
   0  18   0   23.63    1.60
   0 -18   0   19.61    1.02
   0  18  -1  123.31    2.16
   0  18  -1  137.60    3.59
   0  18   1  124.50    2.32
   0 -18  -1  126.91    2.43
   0 -18   1  128.03    2.52
   0  18   1  143.47    2.81
   0  18  -1  130.62    2.68
   0  18   1  124.48    3.02
   0  18  -1  116.53    2.98
   0 -18   1  122.08    2.13
   0  18   2    1.42    1.66
   0  18  -2    0.73    0.99
   0  18  -2    1.73    0.59
   0  18   2    0.44    0.62
   0 -18   2    0.14    0.73
   0 -18  -2    1.14    0.73
   0  18  -2    1.02    0.93
   0 -18  -2    0.08    1.11
   0  18  -2    1.39    0.76
   0  18   2    0.46    0.77
   0  18   2    1.42    0.63
   0 -18   2    0.88    0.58
   0  18   3   20.07    1.15
   0  18  -3   18.90    0.94
   0  18  -3   19.83    1.56
   0 -18  -3   16.97    1.08
   0  18  -3   17.35    1.48
   0  18   3   19.09    1.27
   0  18  -3   15.78    1.08
   0  18   3   19.86    1.05
   0 -18   3   18.31    1.02
   0  18  -4  257.60    2.73
   0  18  -4  224.78    4.30
   0  18   4  237.99    3.50
   0 -18  -4  231.30    3.16
   0  18  -4  255.94    3.78
   0 -18  -4  244.01    4.71
   0  18   4  254.66    3.91
   0  18  -4  242.33    3.57
   0  18  -4  254.00    4.55
   0 -18   4  251.07    3.16
   0  18   4  247.72    3.19
   0  18  -5    0.70    1.00
   0  18   5    0.46    0.71
   0  18  -5   -0.04    0.44
   0 -18  -5   -0.02    0.63
   0  18  -5   -0.27    0.78
   0  18  -5    0.95    0.70
   0  18  -5   -0.33    1.06
   0 -18  -5   -0.22    1.17
   0  18   5   -0.27    0.85
   0 -18   5    0.68    0.65
   0  18   5   -0.31    0.71
   0  18   6  226.35    3.61
   0  18  -6  238.44    4.65
   0  18  -6  232.90    2.24
   0 -18  -6  219.89    3.11
   0  18  -6  233.72    3.79
   0  18   6  243.07    4.10
   0 -18  -6  230.42    4.74
   0  18  -6  230.53    3.54
   0  18  -6  245.58    4.71
   0  18   6  244.58    3.42
   0 -18   6  236.88    3.27
   0  18  -7    0.65    1.20
   0  18   7    1.69    0.93
   0  18  -7    2.68    0.95
   0 -18  -7    1.89    0.76
   0 -18  -7    3.36    3.42
   0  18   7    1.97    1.07
   0 -18  -7    1.90    1.27
   0  18  -7    2.08    1.15
   0  18  -7    2.50    0.85
   0  18   7    2.84    0.85
   0 -18   7    1.44    0.82
   0  18   8  164.97    3.39
   0  18  -8  161.92    4.18
   0  18  -8  167.52    3.35
   0 -18  -8  165.42    2.79
   0 -18  -8  203.18    7.33
   0 -18  -8  182.32    4.25
   0  18  -8  175.14    3.15
   0  18   8  190.30    3.98
   0  18  -8  178.65    4.30
   0  18   8  173.22    3.10
   0 -18   8  172.07    3.07
   0  18   9    1.96    0.99
   0  18  -9    6.13    1.47
   0  18  -9    2.79    1.05
   0 -18  -9    2.02    3.05
   0 -18  -9    2.82    0.95
   0 -18  -9    2.84    1.45
   0  18   9    3.29    1.27
   0  18  -9    3.23    0.90
   0  18  -9    4.87    1.39
   0  18   9    4.30    1.01
   0 -18   9    4.57    1.00
   0  18  10    2.21    1.08
   0  18 -10    3.20    1.35
   0 -18 -10    4.80    1.01
   0 -18 -10    1.17    3.33
   0  18 -10    3.94    1.13
   0  18  10    4.12    1.39
   0  18 -10    5.32    1.05
   0  18 -10    3.99    1.29
   0 -18 -10    2.81    1.68
   0 -18  10    4.54    1.13
   0  18  10    2.02    1.01
   0  18 -11    3.42    1.50
   0  18  11    0.37    1.11
   0  18 -11    3.05    1.09
   0 -18 -11   -0.79    3.53
   0  18  11    2.76    1.40
   0  18 -11    3.08    0.98
   0  18 -11   -0.07    1.36
   0 -18 -11    4.37    1.75
   0  18  11    3.02    1.09
   0 -18  11    1.50    1.13
   0  18  12   12.11    1.50
   0  18 -12    7.35    1.72
   0  18 -12   13.07    1.46
   0 -18 -12    1.21    3.35
   0 -18 -12   17.25    2.24
   0  18  12    9.48    1.77
   0  18 -12   15.94    2.07
   0 -18  12   12.47    1.45
   0  18  12   10.76    1.36
   0  18  13   86.91    3.02
   0  18 -13   89.50    3.81
   0  18 -13   86.68    2.86
   0  18  13   77.57    3.41
   0  18 -13   87.85    3.74
   0 -18 -13   95.26    3.86
   0  18  13   76.84    2.67
   0 -18  13   87.92    2.88
   0  18 -14   40.14    2.89
   0  18  14   45.18    2.49
   0  18 -14   40.72    2.18
   0 -18 -14   48.67    3.27
   0  18 -14   33.37    2.70
   0  18  14   34.97    2.82
   0 -18  14   43.22    2.30
   0  18  14   42.66    2.22
   0  18  15  114.45    3.63
   0  18 -15  102.26    4.26
   0  18 -15  108.45    3.37
   0 -18 -15  124.37    5.44
   0  18 -15  111.46    4.35
   0 -18 -15  109.45    4.34
   0 -18  15  103.63    3.37
   0 -18 -15  117.73    4.83
   0  18  16   94.20    3.48
   0  18 -16  109.85    4.60
   0 -18 -16   99.87    4.84
   0  18 -16   91.36    3.27
   0  18 -16   93.42    4.22
   0 -18 -16   98.81    4.29
   0 -18 -16  104.65    4.72
   0 -18  16   98.32    3.43
   0  18 -17   70.02    3.94
   0  18  17   67.37    3.11
   0 -18 -17   83.97    4.66
   0  18 -17   70.25    3.02
   0 -18 -17   66.94    3.82
   0  18 -17   72.31    3.92
   0 -18 -17   83.24    4.38
   0 -18  17   70.08    3.13
   0  18  18  118.59    4.15
   0  18 -18  119.31    4.97
   0 -18 -18  126.51    5.38
   0  18 -18  111.07    3.77
   0  18 -18  119.39    4.88
   0 -18 -18  116.61    4.82
   0 -18 -18  132.73    5.46
   0 -18  18  115.16    3.91
   0  18  19   21.18    2.28
   0  18 -19   29.17    3.20
   0  18 -19   22.16    2.25
   0 -18 -19   24.12    3.30
   0  18 -19   19.58    2.93
   0 -18 -19   27.09    3.02
   0 -18 -19   19.51    3.08
   0 -18  19   18.94    2.27
   0  18 -20   73.76    4.45
   0 -18 -20   74.41    4.73
   0  18 -20   85.10    3.57
   0  18 -20   74.73    4.37
   0 -18 -20   84.39    4.52
   0 -18 -20   84.09    4.80
   0 -18  20   86.15    3.73
   0  18  21    1.08    2.01
   0  18 -21    2.80    2.43
   0 -18 -21    5.08    2.91
   0 -18 -21   -0.55    2.50
   0  18 -21    2.12    2.66
   0 -18  21    1.82    2.17
   0 -18 -21   -1.60    2.92
   0  18  22    4.58    2.28
   0  18 -22    6.86    2.74
   0 -18 -22   11.06    3.19
   0  18 -22   12.16    3.20
   0 -18 -22    8.83    2.79
   0 -18  22    2.03    2.37
   0  18 -23   11.07    3.21
   0  18  23   10.17    2.48
   0 -18 -23   10.34    3.44
   0 -18 -23   13.91    3.21
   0  18 -23   11.26    3.01
   0 -18  23   11.48    2.78
   0  19   0    6.87    1.54
   0 -19   0    5.87    0.91
   0  19   0    5.83    0.96
   0  19   0    4.99    1.17
   0 -19   0    3.38    0.74
   0  19  -1    0.38    0.59
   0 -19  -1    0.64    0.69
   0  19  -1    1.04    1.25
   0  19   1    0.16    0.60
   0  19   1    1.45    1.39
   0 -19  -1    1.57    0.74
   0 -19   1    1.86    0.77
   0  19   1    1.36    0.83
   0  19  -1    1.83    1.02
   0  19  -1    0.40    0.75
   0  19   1    0.73    0.94
   0 -19   1    0.81    0.63
   0  19   2   30.30    1.36
   0  19  -2   35.55    1.27
   0  19  -2   34.31    1.88
   0 -19   2   31.19    1.49
   0 -19  -2   33.49    1.41
   0  19   2   35.55    1.60
   0  19  -2   32.78    1.81
   0 -19  -2   29.01    2.08
   0  19  -2   32.81    1.51
   0  19   2   30.98    1.20
   0 -19   2   31.98    1.23
   0  19   3  147.01    2.77
   0  19  -3  135.96    3.45
   0  19  -3  149.22    2.30
   0  19   3  118.51    4.76
   0 -19  -3  130.86    2.51
   0 -19   3  134.56    2.81
   0 -19  -3  148.68    3.78
   0  19  -3  140.42    3.46
   0  19   3  146.33    3.02
   0  19  -3  148.31    2.90
   0  19   3  134.42    2.32
   0 -19   3  142.24    2.42
   0  19  -4    0.92    0.54
   0  19   4    1.58    0.75
   0  19  -4   -0.42    1.07
   0  19  -4    1.06    0.82
   0 -19  -4    1.61    0.75
   0  19  -4    0.06    1.05
   0  19  -4   -0.06    0.74
   0 -19  -4    0.44    1.24
   0  19   4    1.09    0.90
   0  19   4    0.82    0.73
   0 -19   4    0.67    0.69
   0  19  -5   22.61    0.93
   0  19  -5   18.64    1.60
   0  19   5   19.29    1.27
   0  19  -5   20.97    1.38
   0 -19  -5   22.13    1.20
   0 -19  -5   23.67    1.86
   0  19  -5   23.10    1.68
   0  19   5   23.13    1.51
   0  19  -5   20.51    1.26
   0 -19   5   24.76    1.24
   0  19   5   21.62    1.21
   0  19  -6   48.47    2.38
   0  19  -6   47.96    1.18
   0  19  -6   48.99    1.94
   0 -19  -6   41.09    1.50
   0  19   6   54.67    2.16
   0  19  -6   48.06    1.77
   0 -19  -6   51.91    2.46
   0  19  -6   48.32    2.34
   0 -19   6   53.81    1.70
   0  19   6   48.33    1.71
   0  19  -7    5.28    1.35
   0  19   7    2.82    1.04
   0  19  -7    7.17    1.07
   0 -19  -7    6.57    3.12
   0 -19  -7    5.90    0.90
   0 -19  -7    8.69    1.59
   0  19   7    4.37    1.16
   0  19  -7    7.61    1.04
   0  19  -7    6.67    1.41
   0 -19   7    5.44    0.97
   0  19   7    7.26    1.01
   0  19   8   62.21    2.23
   0  19  -8   61.05    2.80
   0 -19  -8   57.80    1.80
   0  19  -8   63.50    2.24
   0 -19  -8   66.55    2.85
   0  19  -8   61.72    2.04
   0  19  -8   58.56    2.69
   0  19   8   62.49    2.45
   0  19   8   66.93    2.09
   0 -19   8   60.29    1.96
   0  19  -9   39.88    2.42
   0  19   9   36.82    1.83
   0 -19  -9   33.39    1.51
   0  19  -9   33.71    1.80
   0  19   9   28.73    2.05
   0  19  -9   34.07    2.27
   0 -19  -9   36.71    2.35
   0  19  -9   34.48    1.65
   0 -19   9   38.05    1.71
   0  19   9   38.71    1.71
   0  19  10  273.56    4.65
   0  19 -10  277.00    5.75
   0  19 -10  282.35    4.60
   0 -19 -10  285.36    5.59
   0  19 -10  275.77    4.15
   0  19 -10  265.49    5.56
   0  19  10  273.85    5.13
   0 -19  10  292.07    4.27
   0  19  10  291.24    4.37
   0  19  11    3.24    1.19
   0  19 -11   -0.16    1.41
   0 -19 -11   -0.29    3.65
   0  19 -11    0.60    1.08
   0  19 -11   -0.01    1.40
   0  19  11    0.11    1.33
   0  19 -11   -0.43    1.00
   0 -19 -11    3.79    1.83
   0 -19  11   -0.21    1.04
   0  19  11    1.19    1.09
   0  19 -12   71.39    3.38
   0  19  12   64.96    2.64
   0  19 -12   61.95    2.48
   0 -19 -12   64.70    3.35
   0  19 -12   66.87    3.27
   0  19  12   71.60    3.14
   0  19  12   57.94    2.35
   0 -19  12   61.24    2.39
   0  19  13   95.41    3.19
   0  19 -13   88.26    3.87
   0  19 -13   94.07    3.03
   0  19 -13   96.45    3.91
   0  19  13   96.07    3.72
   0 -19 -13   98.98    4.01
   0 -19  13   87.37    2.90
   0  19 -14  258.99    6.28
   0  19  14  258.36    5.19
   0  19 -14  267.95    4.99
   0  19  14  279.30    6.11
   0 -19 -14  262.89    6.23
   0  19 -14  251.23    6.19
   0 -19  14  270.61    4.92
   0  19 -15   18.34    2.46
   0  19  15   23.35    2.10
   0  19 -15   21.55    2.00
   0 -19 -15   21.28    3.63
   0 -19 -15   16.57    2.60
   0  19 -15   17.97    2.40
   0 -19 -15   22.42    2.83
   0 -19  15   17.67    1.95
   0  19  16    6.31    1.68
   0  19 -16    8.56    2.26
   0  19 -16    5.47    1.50
   0 -19 -16   12.52    3.05
   0  19 -16   11.66    2.43
   0 -19 -16    3.33    2.30
   0 -19  16    6.43    1.84
   0 -19 -16    8.43    2.40
   0  19 -17   13.99    2.46
   0  19  17   19.59    2.24
   0 -19 -17   10.52    2.83
   0  19 -17   20.09    2.11
   0  19 -17   22.33    2.82
   0 -19 -17   19.71    2.92
   0 -19  17   10.58    2.06
   0 -19 -17   19.03    3.03
   0  19  18    7.65    1.98
   0  19 -18    7.45    2.43
   0 -19 -18    6.05    2.74
   0  19 -18    7.98    1.86
   0 -19 -18    8.87    2.61
   0  19 -18    6.61    2.20
   0 -19 -18    0.81    2.42
   0 -19  18    1.32    1.98
   0  19  19   11.97    2.17
   0  19 -19   25.05    3.08
   0 -19 -19   19.06    3.26
   0  19 -19   19.19    2.26
   0  19 -19   13.06    2.72
   0 -19 -19   21.87    3.02
   0 -19 -19   17.98    3.21
   0 -19  19   21.65    2.58
   0  19 -20   -1.91    2.59
   0  19  20    1.51    2.02
   0 -19 -20    4.13    2.78
   0  19 -20    2.66    1.78
   0  19 -20    2.97    2.36
   0 -19 -20    6.05    2.69
   0 -19  20    2.39    2.14
   0 -19 -20    4.93    2.89
   0  19  21    4.05    2.14
   0  19 -21   10.35    2.84
   0 -19 -21    8.11    3.05
   0  19 -21    6.24    2.69
   0 -19 -21    9.53    2.97
   0 -19 -21   11.32    3.11
   0 -19  21    6.88    2.38
   0  19 -22   13.75    3.00
   0  19  22   11.15    2.53
   0 -19 -22    9.71    3.30
   0 -19 -22   13.61    3.10
   0  19 -22    9.68    3.24
   0 -19  22    8.28    2.53
   0  19 -23    1.23    2.79
   0  19  23    0.86    2.30
   0 -19 -23   -2.72    3.27
   0 -19 -23   -2.91    2.99
   0  19 -23    1.86    2.87
   0 -19  23    4.14    2.64
   0  20   0   47.60    1.57
   0 -20   0   49.23    1.73
   0  20   0   43.56    2.09
   0  20   0   44.46    1.76
   0 -20   0   45.67    1.49
   0  20   1    9.71    1.79
   0  20   1   -0.07    0.67
   0  20  -1    6.70    1.56
   0  20  -1    8.78    0.86
   0 -20  -1    7.39    0.82
   0 -20  -1    9.54    0.98
   0 -20   1    5.84    0.88
   0  20  -1    4.61    1.08
   0  20   1   11.55    1.15
   0  20  -1    7.45    0.99
   0  20   1    6.33    1.16
   0 -20   1    7.12    0.81
   0  20  -2    4.88    1.30
   0  20   2    7.45    1.91
   0  20  -2    5.50    0.73
   0 -20  -2    6.49    0.93
   0 -20   2    6.31    0.98
   0  20   2    8.19    1.07
   0  20  -2    5.10    1.19
   0 -20  -2    4.52    1.49
   0  20  -2    5.23    0.94
   0 -20   2    4.91    0.78
   0  20   2    5.95    0.75
   0  20  -3   29.63    1.87
   0  20  -3   32.59    1.24
   0 -20  -3   28.30    1.36
   0 -20   3   29.32    1.56
   0 -20  -3   32.28    2.14
   0  20   3   32.07    1.62
   0  20  -3   33.28    1.93
   0  20  -3   34.39    1.58
   0 -20   3   30.43    1.30
   0  20   3   29.12    1.24
   0  20  -4   42.64    2.25
   0  20  -4   44.19    1.34
   0 -20  -4   44.34    1.58
   0  20  -4   45.69    1.74
   0 -20  -4   47.54    2.39
   0  20  -4   43.77    2.18
   0  20   4   45.49    1.89
   0  20   4   43.07    1.48
   0 -20   4   46.91    1.56
   0  20  -5  114.85    3.43
   0  20  -5  125.22    2.04
   0 -20  -5  112.13    2.39
   0  20  -5  128.03    2.95
   0  20  -5  124.17    2.75
   0 -20  -5  128.41    3.71
   0  20  -5  114.78    3.40
   0  20   5  120.61    2.96
   0 -20   5  123.45    2.45
   0  20   5  118.57    2.41
   0  20  -6   15.46    1.62
   0  20  -6   16.50    0.81
   0 -20  -6   13.83    1.10
   0  20  -6   15.91    1.31
   0  20   6   15.91    1.42
   0 -20  -6   12.11    1.63
   0  20  -6   14.12    1.18
   0  20  -6   16.16    1.71
   0 -20   6   14.94    1.10
   0  20   6   16.65    1.19
   0  20  -7  194.49    4.54
   0  20   7  191.74    3.68
   0  20  -7  183.12    3.62
   0 -20  -7  172.22    2.96
   0  20   7  204.23    4.06
   0  20  -7  185.63    3.35
   0  20  -7  195.07    4.54
   0 -20  -7  205.61    4.67
   0  20   7  194.55    3.27
   0 -20   7  183.12    3.15
   0  20  -8   33.36    2.28
   0  20   8   29.11    1.73
   0 -20  -8   29.44    1.44
   0  20  -8   28.02    1.67
   0  20  -8   30.64    1.57
   0  20  -8   28.91    2.16
   0  20   8   29.95    1.90
   0 -20  -8   29.66    2.21
   0 -20   8   31.15    1.52
   0  20   8   30.39    1.56
   0  20  -9   -0.16    1.33
   0  20   9    0.01    0.98
   0 -20  -9    2.74    3.45
   0 -20  -9    0.88    0.90
   0  20  -9    0.26    1.05
   0  20   9    0.88    1.22
   0 -20  -9    2.52    1.55
   0  20  -9    1.85    1.36
   0  20  -9   -0.35    0.86
   0 -20   9    0.30    0.95
   0  20   9    0.26    0.93
   0  20  10   65.43    2.50
   0  20 -10   59.88    2.96
   0  20 -10   65.03    2.45
   0 -20 -10   61.06    3.00
   0  20  10   63.80    2.77
   0  20 -10   64.91    2.21
   0  20 -10   70.10    3.20
   0  20  10   66.07    2.29
   0 -20  10   65.67    2.25
   0  20  11   76.93    2.79
   0  20 -11   80.44    3.47
   0  20 -11   70.81    2.63
   0  20 -11   75.75    2.37
   0 -20 -11   77.90    3.45
   0  20  11   77.92    3.19
   0  20 -11   69.74    3.25
   0 -20  11   74.33    2.48
   0  20 -12   53.28    3.09
   0  20  12   58.23    2.61
   0  20 -12   66.09    2.64
   0  20  12   67.67    3.14
   0 -20 -12   57.36    3.23
   0  20 -12   58.90    3.13
   0 -20  12   57.48    2.35
   0  20  13   85.77    3.15
   0  20 -13   77.08    3.72
   0  20 -13   80.69    2.93
   0  20 -13   79.37    3.71
   0 -20 -13   80.13    3.75
   0  20  13   69.48    3.41
   0 -20  13   70.63    2.65
   0  20  14    1.18    1.50
   0  20 -14   -1.08    1.74
   0 -20 -14   -1.04    3.72
   0  20 -14   -1.31    1.42
   0  20  14    1.76    1.97
   0 -20 -14    1.79    2.20
   0  20 -14   -1.39    1.78
   0 -20  14   -2.54    1.67
   0  20 -15  246.60    6.51
   0  20  15  249.63    5.33
   0  20 -15  251.69    5.16
   0  20 -15  239.56    6.40
   0 -20 -15  263.60    6.51
   0 -20  15  247.08    4.99
   0  20 -16   82.29    4.18
   0  20  16   77.75    3.35
   0 -20 -16   81.49    4.90
   0  20 -16   77.22    3.11
   0  20 -16   80.64    4.11
   0 -20 -16   81.64    4.22
   0 -20  16   82.59    3.23
   0 -20 -16   87.67    4.61
   0  20 -17   99.97    4.76
   0  20  17   93.69    3.75
   0  20 -17  100.44    3.58
   0 -20 -17   97.95    5.11
   0 -20 -17   95.97    4.50
   0  20 -17   92.16    4.44
   0 -20  17   89.37    3.46
   0 -20 -17  107.89    5.11
   0  20  18   29.86    2.52
   0  20 -18   23.88    3.00
   0 -20 -18   30.98    3.57
   0  20 -18   30.56    2.45
   0 -20 -18   23.94    3.10
   0  20 -18   28.32    3.02
   0 -20 -18   28.11    3.41
   0  20 -19  116.31    5.26
   0  20  19  107.55    4.24
   0  20 -19  106.48    3.90
   0 -20 -19   94.58    5.26
   0 -20 -19   94.48    4.78
   0  20 -19   86.78    4.71
   0 -20  19  114.71    4.18
   0 -20 -19  104.12    5.38
   0  20  20   -3.48    2.21
   0  20 -20    0.10    2.52
   0  20 -20   -0.19    1.77
   0 -20 -20   -0.47    2.68
   0 -20 -20   -0.07    2.50
   0  20 -20    2.23    2.49
   0 -20 -20    0.38    2.73
   0 -20  20   -2.24    2.17
   0  20 -21   24.75    3.50
   0  20  21   24.10    2.79
   0 -20 -21   13.08    3.39
   0 -20 -21   13.06    3.07
   0  20 -21   16.06    3.00
   0 -20  21   15.26    2.63
   0 -20 -21   21.62    3.51
   0  20  22    7.56    2.57
   0  20 -22   10.35    3.09
   0 -20 -22    8.54    3.53
   0 -20 -22   12.10    3.08
   0  20 -22    4.49    2.99
   0 -20  22    3.88    2.40
   0  20 -23    3.36    3.08
   0  20  23    1.61    2.41
   0 -20 -23    7.82    3.61
   0  20 -23    7.06    3.11
   0 -20 -23    1.99    2.94
   0 -20  23    3.14    2.47
   0  21   0    5.33    1.58
   0  21   0    1.87    0.76
   0 -21   0    2.07    0.90
   0  21   0    4.86    1.19
   0  21   0    2.16    0.93
   0 -21   0    1.81    0.80
   0  21  -1   -0.55    0.66
   0  21   1   -1.14    1.53
   0 -21  -1    0.45    0.73
   0  21   1   -0.19    0.73
   0  21  -1    0.53    1.28
   0 -21   1   -0.35    0.84
   0 -21  -1    0.35    0.77
   0  21   1   -0.77    1.09
   0  21  -1    0.16    0.82
   0  21  -1    1.74    1.06
   0  21   1    1.30    0.81
   0 -21   1    0.51    0.68
   0  21  -2  246.25    4.98
   0  21  -2  215.42    3.09
   0  21   2  220.81    3.49
   0 -21  -2  207.09    3.30
   0 -21   2  211.12    3.55
   0  21  -2  225.94    3.75
   0  21   2  220.36    3.77
   0  21  -2  208.68    4.28
   0 -21  -2  237.88    5.01
   0  21   2  207.51    2.80
   0 -21   2  203.80    2.93
   0  21  -3    2.30    0.67
   0  21  -3    2.95    1.14
   0  21   3    0.35    0.73
   0  21   3   -1.25    2.29
   0 -21   3    2.72    0.93
   0 -21  -3    2.41    0.79
   0  21  -3    1.87    0.88
   0  21   3    3.41    0.97
   0 -21  -3    0.62    1.29
   0  21  -3    2.36    1.21
   0 -21   3    1.61    0.71
   0  21   3    2.38    0.71
   0  21   4    1.19    0.85
   0  21  -4    1.43    0.62
   0  21  -4    0.90    1.17
   0 -21  -4    1.42    0.79
   0 -21   4    2.81    0.90
   0 -21  -4    0.01    1.26
   0  21   4    4.24    1.06
   0  21  -4    4.05    1.25
   0  21  -4    4.21    0.95
   0 -21   4    2.34    0.77
   0  21   4    1.82    0.74
   0  21  -5   16.74    0.94
   0  21  -5   15.77    1.70
   0 -21  -5   16.51    1.13
   0  21   5   16.79    1.43
   0  21  -5   15.77    1.28
   0 -21  -5   15.92    1.84
   0  21  -5   15.11    1.61
   0  21   5   17.17    1.15
   0 -21   5   12.72    1.09
   0  21  -6    3.21    1.31
   0  21   6    5.97    1.07
   0  21  -6    7.36    1.19
   0 -21  -6    4.86    0.94
   0  21  -6    3.38    1.27
   0  21  -6    4.37    0.93
   0 -21  -6    4.75    1.48
   0  21   6    5.53    1.24
   0 -21   6    5.26    0.95
   0  21   6    5.67    0.93
   0  21   7   19.21    1.45
   0  21  -7   30.15    2.16
   0  21  -7   23.66    1.62
   0 -21  -7   19.29    4.14
   0 -21  -7   20.99    1.33
   0  21  -7   23.33    1.45
   0  21   7   21.88    1.75
   0  21  -7   26.65    2.16
   0 -21  -7   27.22    2.21
   0 -21   7   18.17    1.30
   0  21   7   24.56    1.49
   0  21  -8   47.91    2.61
   0  21   8   45.56    2.04
   0 -21  -8   43.87    1.71
   0  21  -8   48.83    2.12
   0  21  -8   43.95    2.54
   0  21   8   49.07    2.38
   0 -21  -8   49.57    2.68
   0  21  -8   49.19    1.94
   0  21   8   54.32    1.97
   0 -21   8   47.07    1.83
   0  21   9  164.63    3.68
   0  21  -9  175.41    4.65
   0  21  -9  160.97    3.66
   0 -21  -9  175.38    3.19
   0  21   9  162.05    4.00
   0  21  -9  162.36    3.28
   0  21  -9  174.73    4.71
   0 -21  -9  160.79    4.41
   0 -21   9  171.50    3.32
   0  21  10    0.95    1.12
   0  21 -10   -0.04    1.48
   0  21 -10   -0.63    1.10
   0 -21 -10    0.05    3.54
   0 -21 -10    1.80    1.70
   0  21  10   -0.49    1.38
   0  21 -10   -0.90    0.98
   0  21 -10   -0.88    1.49
   0 -21  10    1.04    1.09
   0  21 -11  415.29    7.43
   0  21  11  395.98    5.96
   0  21 -11  397.01    5.88
   0  21 -11  404.46    5.26
   0  21  11  440.78    6.89
   0  21 -11  417.10    7.50
   0 -21 -11  444.03    7.44
   0 -21  11  404.04    5.36
   0  21 -12   91.96    3.97
   0  21  12   85.13    3.06
   0  21 -12   85.20    2.99
   0  21 -12   87.18    3.82
   0  21  12   81.30    3.44
   0 -21 -12   96.75    3.91
   0 -21  12   92.51    2.87
   0  21 -13  234.74    6.04
   0  21  13  226.61    4.90
   0  21 -13  237.43    4.83
   0 -21 -13  232.04    5.84
   0  21 -13  226.14    5.89
   0 -21  13  223.05    4.42
   0  21  14    5.35    1.56
   0  21 -14   -1.19    2.10
   0 -21 -14   -3.64    3.92
   0  21 -14    4.75    1.47
   0  21 -14    5.32    1.96
   0 -21 -14    7.23    2.60
   0  21  14    5.44    2.02
   0 -21  14    2.70    1.48
   0  21 -15   28.89    2.92
   0  21  15   31.30    2.44
   0  21 -15   34.39    2.32
   0  21  15   30.20    2.75
   0  21 -15   32.40    2.98
   0 -21 -15   35.18    3.32
   0 -21  15   28.83    2.36
   0  21 -16   88.52    4.36
   0  21  16   83.17    3.47
   0 -21 -16  100.99    5.74
   0  21 -16   77.44    3.24
   0  21 -16   77.26    4.17
   0 -21 -16   87.90    4.48
   0 -21  16   84.75    3.37
   0 -21 -16   94.83    4.82
   0  21 -17    0.22    2.17
   0  21  17   -1.00    1.75
   0  21 -17   -0.83    1.58
   0 -21 -17   -1.52    2.86
   0  21 -17    1.37    2.19
   0 -21 -17    0.60    2.29
   0 -21  17    3.35    1.76
   0 -21 -17    4.86    2.63
   0  21  18   29.01    2.61
   0  21 -18   30.61    3.19
   0  21 -18   30.09    2.55
   0 -21 -18   32.12    3.71
   0 -21 -18   26.19    3.24
   0  21 -18   35.87    3.36
   0 -21  18   27.76    2.54
   0 -21 -18   30.98    3.49
   0  21 -19   13.84    2.94
   0  21  19   15.18    2.40
   0 -21 -19   15.12    3.22
   0  21 -19   20.07    2.30
   0  21 -19   17.19    3.01
   0 -21 -19   19.77    3.15
   0 -21  19   12.90    2.33
   0  21 -20   12.78    2.91
   0  21  20    8.55    2.27
   0 -21 -20   12.04    3.21
   0  21 -20   10.82    2.09
   0 -21 -20   17.13    3.17
   0  21 -20   14.34    2.93
   0 -21 -20    9.77    3.11
   0 -21  20   15.29    2.50
   0  21  21   14.65    2.63
   0  21 -21   16.13    3.30
   0 -21 -21    9.43    3.30
   0  21 -21   13.20    2.91
   0 -21 -21   12.47    3.07
   0 -21  21   14.84    2.59
   0 -21 -21   18.03    3.53
   0  21  22   24.16    3.03
   0  21 -22   18.61    3.33
   0 -21 -22   20.22    3.66
   0  21 -22   30.12    3.67
   0 -21 -22   30.17    3.75
   0 -21 -22   23.09    3.86
   0 -21  22   24.64    2.95
   0  22   0   42.00    2.76
   0  22   0   39.27    1.57
   0 -22   0   36.54    1.64
   0  22   0   40.49    2.14
   0  22   0   35.23    1.72
   0 -22   0   35.13    1.40
   0  22   1   41.90    1.63
   0  22  -1   43.41    2.67
   0  22   1   42.72    2.86
   0 -22   1   39.59    1.70
   0 -22  -1   39.19    1.63
   0  22  -1   46.34    1.89
   0  22  -1   44.42    2.20
   0  22   1   37.66    1.73
   0 -22  -1   41.01    1.52
   0 -22   1   39.44    1.43
   0  22  -2  110.32    3.54
   0  22   2   90.72    4.11
   0  22  -2   99.21    2.24
   0  22   2  108.21    2.58
   0 -22   2   98.19    2.57
   0 -22  -2   95.17    2.41
   0  22  -2   92.06    3.06
   0 -22  -2  106.31    3.55
   0  22   2  106.03    2.79
   0  22  -2  109.34    2.76
   0 -22   2   97.07    2.15
   0  22  -3   -0.29    1.08
   0  22   3    2.25    0.88
   0  22   3   -0.44    2.49
   0  22  -3    1.49    0.71
   0 -22   3    0.81    0.83
   0 -22  -3    1.56    0.83
   0 -22  -3    1.58    1.32
   0  22  -3    0.65    1.09
   0  22   3    2.36    0.99
   0  22  -3    1.43    0.88
   0  22   3    2.13    0.70
   0 -22   3    0.90    0.75
   0  22  -4    4.37    0.74
   0  22  -4    5.67    1.34
   0  22   4    5.36    1.04
   0 -22   4    6.70    1.05
   0 -22  -4    3.77    0.93
   0  22  -4    4.19    1.03
   0 -22  -4    5.69    1.54
   0  22  -4    3.41    1.26
   0  22   4    5.03    1.10
   0 -22   4    4.00    0.82
   0  22   4    3.96    0.80
   0  22  -5    0.03    1.19
   0  22   5    2.14    0.96
   0  22  -5    1.33    0.62
   0 -22  -5    0.54    0.81
   0 -22   5    1.44    0.99
   0  22   5    0.93    1.00
   0  22  -5    0.49    1.29
   0  22  -5    0.80    0.88
   0 -22  -5    0.11    1.35
   0  22   5    1.12    0.79
   0 -22   5    0.75    0.80
   0  22  -6    1.08    1.29
   0  22   6    2.44    0.99
   0 -22  -6    1.44    0.86
   0  22  -6    2.58    1.10
   0  22  -6    0.98    0.90
   0  22   6    0.09    1.04
   0  22  -6    1.33    1.18
   0 -22  -6    1.83    1.38
   0 -22   6    1.79    0.88
   0  22   7   23.70    1.62
   0  22  -7   24.86    2.15
   0  22  -7   25.09    1.69
   0 -22  -7   28.74    1.47
   0 -22  -7   22.99    2.15
   0  22  -7   21.20    1.95
   0  22   7   25.93    1.83
   0  22  -7   26.03    1.55
   0 -22   7   23.48    1.43
   0  22   8    9.47    1.28
   0  22  -8   12.28    1.76
   0  22  -8   13.65    1.47
   0 -22  -8   13.93    1.23
   0  22   8   11.99    1.54
   0 -22  -8   10.59    1.88
   0  22  -8   14.33    1.80
   0  22  -8   13.20    1.27
   0 -22   8   12.56    1.24
   0  22   9   31.44    1.91
   0  22  -9   31.23    2.40
   0 -22  -9   33.47    1.63
   0  22  -9   32.24    1.90
   0  22  -9   39.69    2.57
   0  22   9   36.88    2.20
   0 -22  -9   35.56    2.55
   0  22  -9   38.11    1.84
   0 -22   9   33.06    1.73
   0  22 -10    0.16    1.49
   0  22  10    2.26    1.21
   0  22 -10    0.27    1.15
   0 -22 -10    0.43    3.98
   0  22  10    1.14    1.39
   0  22 -10    2.23    1.02
   0 -22 -10   -0.12    1.76
   0  22 -10   -0.46    1.56
   0 -22  10    2.12    1.16
   0  22  11   58.74    2.62
   0  22 -11   52.57    3.12
   0  22 -11   54.92    2.51
   0  22  11   57.69    2.88
   0 -22 -11   54.96    3.17
   0  22 -11   60.11    3.34
   0 -22  11   48.96    2.24
   0  22  12    5.38    1.47
   0  22 -12    6.16    1.95
   0  22 -12    6.63    1.50
   0 -22 -12   -0.86    4.44
   0  22 -12    1.69    1.83
   0  22  12    5.06    1.79
   0 -22 -12    4.50    2.23
   0 -22  12    4.72    1.44
   0  22  13   -0.62    1.48
   0  22 -13    1.49    1.86
   0  22 -13    1.79    1.44
   0 -22 -13    0.03    4.42
   0  22 -13    1.98    1.91
   0 -22 -13    4.71    2.26
   0  22  13    2.27    1.81
   0 -22  13   -0.22    1.47
   0  22  14  168.35    4.49
   0  22 -14  177.10    5.60
   0  22 -14  167.41    4.32
   0  22 -14  174.14    5.50
   0  22  14  180.02    5.14
   0 -22 -14  189.84    5.70
   0 -22  14  173.94    4.12
   0  22 -15  145.34    5.27
   0  22  15  155.38    4.45
   0  22 -15  154.59    4.24
   0 -22 -15  157.75    5.55
   0  22  15  138.23    4.78
   0  22 -15  149.43    5.28
   0 -22  15  157.94    4.19
   0  22  16  131.77    4.29
   0  22 -16  123.44    5.08
   0  22 -16  119.00    3.95
   0 -22 -16  126.22    5.15
   0  22 -16  125.47    5.08
   0 -22  16  122.87    3.93
   0 -22 -16  134.78    5.69
   0  22  17    8.40    2.01
   0  22 -17    7.97    2.42
   0  22 -17   12.99    2.06
   0 -22 -17    8.45    3.12
   0 -22 -17   13.22    2.79
   0  22 -17   15.99    2.66
   0 -22  17   13.20    2.14
   0 -22 -17    9.86    2.97
   0  22 -18  137.07    5.60
   0  22  18  135.95    4.69
   0 -22 -18  153.51    6.46
   0  22 -18  145.25    4.49
   0  22 -18  140.42    5.62
   0 -22 -18  148.16    5.73
   0 -22 -18  151.90    6.29
   0 -22  18  143.23    4.45
   0  22 -19   -4.49    2.64
   0  22  19    0.33    1.87
   0  22 -19    1.02    1.83
   0 -22 -19    0.43    2.72
   0  22 -19    0.49    2.45
   0 -22 -19   -0.09    2.72
   0 -22  19    2.46    2.10
   0 -22 -19   -0.71    2.81
   0  22  20   18.36    2.67
   0  22 -20   19.93    3.18
   0  22 -20   26.02    2.68
   0 -22 -20   19.41    3.68
   0 -22 -20   22.57    3.30
   0  22 -20   17.71    3.19
   0 -22  20   24.44    2.80
   0 -22 -20   21.24    3.61
   0  22 -21   13.58    3.27
   0  22  21    5.83    2.31
   0 -22 -21    8.31    3.17
   0 -22 -21    9.25    3.05
   0  22 -21   12.78    3.17
   0 -22  21    8.67    2.52
   0 -22 -21   13.69    3.45
   0  22 -22   74.50    5.03
   0  22  22   62.66    3.94
   0 -22 -22   58.40    5.08
   0  22 -22   67.12    4.95
   0 -22 -22   67.60    4.83
   0 -22  22   70.60    4.00
   0 -22 -22   69.82    5.06
   0  23   0    1.63    0.85
   0  23   0    2.78    1.60
   0 -23   0    1.97    0.91
   0  23   0    2.89    1.03
   0  23   0    3.88    1.24
   0 -23   0    2.06    0.79
   0  23  -1    1.85    1.45
   0 -23  -1    2.09    0.81
   0  23  -1    2.35    0.75
   0  23   1    3.94    0.89
   0  23   1    2.35    1.86
   0 -23   1    2.74    0.90
   0 -23  -1    2.57    0.89
   0  23  -1    1.13    1.08
   0  23  -1    3.74    0.99
   0  23   1    4.07    1.06
   0 -23   1    1.50    0.75
   0 -23  -2   24.12    1.30
   0  23   2   29.12    1.53
   0  23  -2   31.44    2.27
   0  23  -2   23.49    1.26
   0 -23   2   26.19    1.50
   0 -23  -2   29.98    1.53
   0  23  -2   26.21    1.60
   0  23  -2   27.91    1.98
   0 -23  -2   24.77    2.24
   0  23   2   32.57    1.78
   0 -23   2   26.60    1.29
   0  23   3   11.53    1.23
   0  23  -3   12.95    1.03
   0  23  -3   12.24    1.62
   0 -23   3   15.85    1.34
   0 -23  -3   10.53    1.17
   0  23   3   12.44    1.37
   0 -23  -3    9.95    1.80
   0  23  -3    8.03    1.16
   0  23  -3    8.82    1.43
   0  23   3    9.42    0.92
   0 -23   3   12.31    1.05
   0  23  -4   14.96    1.68
   0  23   4   13.01    1.26
   0  23  -4   14.01    1.02
   0 -23   4   10.85    1.24
   0 -23  -4   12.74    1.19
   0  23  -4   13.60    1.24
   0  23  -4   10.49    1.53
   0  23   4   17.23    1.48
   0 -23  -4   10.37    1.73
   0  23   4   11.78    0.99
   0 -23   4   10.28    1.04
   0  23  -5   22.26    1.10
   0  23   5   20.17    1.45
   0  23  -5   23.58    2.00
   0 -23   5   25.85    1.61
   0 -23  -5   23.40    1.38
   0 -23  -5   22.41    2.13
   0  23  -5   21.60    1.43
   0  23   5   27.78    1.73
   0  23  -5   22.83    1.94
   0 -23   5   20.51    1.28
   0  23   6    3.99    1.07
   0  23  -6    7.28    1.56
   0 -23  -6    5.56    1.01
   0  23  -6    8.77    1.55
   0  23  -6    5.97    1.08
   0 -23  -6    7.09    1.72
   0  23   6    6.97    1.31
   0 -23   6    7.23    1.01
   0  23   7    2.90    1.09
   0  23  -7    3.16    1.47
   0 -23  -7    0.87    0.87
   0  23  -7    0.75    1.11
   0  23  -7    0.96    0.91
   0  23  -7    2.32    1.47
   0 -23  -7    3.19    1.57
   0  23   7    0.07    1.11
   0 -23   7    1.80    0.94
   0  23   8   42.67    2.10
   0  23  -8   44.02    2.62
   0  23  -8   38.09    2.07
   0 -23  -8   39.67    1.76
   0 -23  -8   35.87    2.67
   0  23   8   41.26    2.29
   0  23  -8   37.20    1.82
   0  23  -8   40.17    2.59
   0 -23   8   35.96    1.73
   0  23   9    3.33    1.21
   0  23  -9    5.52    1.71
   0 -23  -9    0.03    4.01
   0  23  -9    5.56    1.39
   0  23  -9    2.66    1.07
   0 -23  -9    1.31    1.72
   0  23  -9    4.65    1.69
   0  23   9    1.46    1.26
   0 -23   9    3.15    1.10
   0  23 -10   25.06    2.44
   0  23  10   31.87    2.02
   0  23 -10   26.29    1.93
   0  23 -10   35.25    2.61
   0  23 -10   31.35    1.79
   0 -23 -10   28.16    2.50
   0  23  10   26.71    2.22
   0 -23  10   28.86    1.80
   0  23  11   16.71    1.81
   0  23 -11   20.56    2.31
   0  23 -11   23.88    1.89
   0 -23 -11   20.96    2.50
   0  23 -11   18.50    2.32
   0  23  11   16.30    2.07
   0 -23  11   20.46    1.72
   0  23  12  202.77    4.71
   0  23 -12  230.93    6.09
   0  23 -12  220.29    4.75
   0  23 -12  218.09    5.91
   0 -23 -12  226.35    5.87
   0  23  12  215.71    5.35
   0 -23  12  213.28    4.22
   0  23 -13   36.12    2.99
   0  23  13   35.96    2.46
   0  23 -13   30.76    2.24
   0  23  13   29.51    2.68
   0 -23 -13   34.07    2.92
   0  23 -13   31.57    2.87
   0 -23  13   30.61    2.19
   0  23  14   47.03    2.75
   0  23 -14   56.34    3.70
   0  23 -14   52.22    2.77
   0  23 -14   55.31    3.55
   0  23  14   55.97    3.21
   0 -23 -14   61.49    3.87
   0 -23  14   51.75    2.56
   0  23 -15   40.18    3.35
   0  23  15   30.92    2.44
   0  23 -15   43.99    2.65
   0  23  15   27.51    2.84
   0 -23 -15   33.27    3.38
   0  23 -15   50.47    3.48
   0 -23  15   36.51    2.55
   0  23  16   20.99    2.33
   0  23 -16   24.98    3.00
   0  23 -16   25.38    2.34
   0 -23 -16   20.34    4.15
   0  23 -16   27.58    3.11
   0 -23 -16   24.93    3.12
   0 -23  16   24.93    2.37
   0  23 -17   40.31    3.67
   0  23  17   33.49    2.69
   0 -23 -17   48.36    4.56
   0  23 -17   43.53    2.77
   0 -23 -17   39.12    3.61
   0  23 -17   36.05    3.38
   0 -23 -17   45.42    4.05
   0 -23  17   38.92    2.84
   0  23 -18    0.82    2.37
   0  23  18   -3.48    2.12
   0 -23 -18   -2.65    2.95
   0  23 -18    2.54    1.96
   0  23 -18    1.64    2.35
   0 -23 -18   -0.97    2.80
   0 -23  18   -1.01    2.11
   0 -23 -18   -1.00    2.91
   0  23 -19    3.05    2.51
   0  23  19    7.18    2.23
   0  23 -19    4.14    1.87
   0 -23 -19    8.26    3.28
   0 -23 -19    7.58    2.72
   0  23 -19    8.03    2.79
   0 -23 -19    6.81    3.00
   0 -23  19    8.81    2.30
   0  23  20    1.60    1.98
   0  23 -20    0.82    2.58
   0  23 -20    1.12    2.09
   0 -23 -20    1.90    3.00
   0  23 -20    3.26    2.85
   0 -23 -20    1.09    2.53
   0 -23 -20   -1.04    3.16
   0 -23  20    3.46    2.30
   0  23 -21   39.01    4.09
   0  23  21   37.48    3.47
   0 -23 -21   47.20    4.68
   0 -23 -21   42.18    3.93
   0  23 -21   34.20    3.95
   0 -23 -21   41.08    4.27
   0 -23  21   48.33    3.49
   0  23 -22    0.29    2.93
   0  23  22   -1.77    2.23
   0 -23 -22    3.96    3.36
   0 -23 -22    4.21    3.26
   0  23 -22   -1.00    2.96
   0 -23 -22   -0.51    3.27
   0 -23  22   -0.80    2.55
   0  24   0  414.88    4.90
   0 -24   0  359.86    4.74
   0  24   0  410.87    5.35
   0  24   0  370.07    5.87
   0 -24   0  362.15    4.08
   0  24  -1  106.34    2.56
   0  24  -1  131.26    4.29
   0  24   1  116.99    2.76
   0  24   1  139.06    4.66
   0 -24   1  110.93    2.75
   0 -24  -1  105.04    2.62
   0  24   1  120.82    3.02
   0  24  -1  103.62    3.27
   0 -24  -1  111.88    3.93
   0  24  -1  121.23    3.03
   0 -24   1  116.13    2.36
   0 -24  -1  105.85    2.31
   0  24  -2  105.24    3.81
   0  24  -2   87.63    2.22
   0  24   2   92.80    2.55
   0 -24   2   89.80    2.55
   0 -24  -2   84.14    2.39
   0  24   2   98.51    2.80
   0  24  -2   86.36    2.61
   0  24  -2   85.37    3.11
   0 -24  -2   97.08    3.62
   0 -24   2   97.04    2.21
   0  24   3   21.30    1.48
   0  24  -3   26.21    1.34
   0  24  -3   27.28    2.13
   0 -24  -3   20.82    1.38
   0 -24   3   23.63    1.56
   0  24   3   27.09    1.72
   0  24  -3   24.66    1.65
   0  24  -3   19.94    1.80
   0 -24  -3   22.41    2.15
   0 -24   3   23.73    1.30
   0  24   4   51.15    2.08
   0  24  -4   43.51    2.49
   0  24  -4   52.48    1.69
   0 -24  -4   50.62    1.87
   0 -24   4   47.01    2.05
   0  24  -4   45.73    2.45
   0 -24  -4   45.81    2.71
   0  24   4   48.45    2.14
   0  24  -4   56.06    2.18
   0 -24   4   48.43    1.71
   0  24  -5    0.94    1.32
   0  24   5   -0.58    0.97
   0 -24   5    0.33    0.98
   0 -24  -5    0.60    0.90
   0  24  -5   -0.53    0.94
   0  24   5    0.49    1.05
   0 -24  -5    0.72    1.48
   0  24  -5    0.98    1.38
   0 -24   5    0.89    0.87
   0  24   6   13.66    1.45
   0  24  -6   16.57    1.86
   0 -24   6   11.40    1.37
   0 -24  -6   14.05    1.28
   0  24  -6   17.25    1.44
   0  24   6   19.78    1.69
   0 -24  -6   12.68    1.96
   0  24  -6   14.71    1.88
   0 -24   6   17.33    1.28
   0  24   7    1.91    1.05
   0  24  -7    1.28    1.38
   0 -24  -7    2.76    1.04
   0  24   7    4.79    1.34
   0 -24  -7    2.66    1.68
   0  24  -7    2.74    1.03
   0  24  -7    4.07    1.53
   0 -24   7    4.31    1.08
   0  24   8    1.40    1.16
   0  24  -8    3.39    1.59
   0  24  -8    4.19    1.36
   0 -24  -8    2.59    1.03
   0 -24  -8    0.03    4.06
   0  24  -8    6.14    1.74
   0  24   8    1.73    1.37
   0  24  -8    4.12    1.12
   0 -24  -8    2.72    1.75
   0 -24   8    3.17    1.05
   0  24   9    6.32    1.37
   0  24  -9    5.85    1.86
   0  24  -9    4.08    1.39
   0  24  -9    8.70    1.89
   0  24  -9    6.21    1.19
   0 -24  -9    5.29    1.85
   0  24   9    5.29    1.53
   0 -24   9    8.97    1.29
   0  24  10   10.77    1.56
   0  24 -10   11.00    2.00
   0  24 -10   10.63    1.60
   0 -24 -10    9.40    2.14
   0  24 -10    9.74    1.33
   0  24  10   13.67    1.85
   0  24 -10   13.38    2.14
   0 -24  10   11.47    1.43
   0  24  11   37.95    2.36
   0  24 -11   40.84    2.98
   0  24 -11   34.82    2.27
   0  24 -11   41.45    2.98
   0  24  11   31.15    2.53
   0 -24 -11   41.19    2.96
   0 -24  11   40.44    2.13
   0  24 -12   39.66    2.98
   0  24  12   38.16    2.46
   0  24 -12   33.63    2.32
   0  24 -12   41.09    3.09
   0 -24 -12   40.66    3.17
   0  24  12   37.84    2.73
   0 -24  12   28.50    2.01
   0  24  13   25.28    2.23
   0  24 -13   20.39    2.62
   0  24 -13   18.80    1.97
   0 -24 -13   21.41    2.83
   0  24  13   16.27    2.39
   0  24 -13   18.68    2.60
   0 -24  13   18.95    1.95
   0  24 -14    6.67    2.19
   0  24  14    5.88    1.86
   0 -24 -14   -1.32    4.74
   0  24 -14    5.83    1.74
   0  24 -14    6.35    2.29
   0  24  14    2.50    2.16
   0 -24 -14    7.53    2.67
   0 -24  14    6.26    1.61
   0  24  15   55.48    3.11
   0  24 -15   69.09    4.08
   0  24 -15   55.79    3.06
   0  24  15   62.41    3.51
   0 -24 -15   67.48    4.05
   0  24 -15   60.53    3.76
   0 -24  15   59.93    2.93
   0  24 -16   31.39    3.32
   0  24  16   29.31    2.63
   0  24 -16   32.65    2.49
   0 -24 -16   36.01    3.46
   0  24 -16   31.40    3.25
   0 -24  16   30.44    2.54
   0  24 -17   59.96    4.08
   0  24  17   47.65    3.21
   0 -24 -17   60.19    5.29
   0  24 -17   56.48    3.22
   0  24 -17   58.35    3.88
   0 -24 -17   63.92    4.38
   0 -24 -17   66.90    4.56
   0 -24  17   54.14    3.11
   0  24  18   64.90    3.61
   0  24 -18   75.23    4.61
   0 -24 -18   70.48    5.16
   0  24 -18   66.78    3.47
   0  24 -18   81.07    4.56
   0 -24 -18   61.32    4.34
   0 -24  18   62.28    3.41
   0 -24 -18   87.44    5.29
   0  24  19   17.53    2.53
   0  24 -19   24.79    3.39
   0 -24 -19   20.47    3.81
   0  24 -19   23.37    3.33
   0 -24 -19   14.32    3.22
   0 -24  19   12.66    2.41
   0 -24 -19   17.00    3.34
   0  24  20    3.64    2.23
   0  24 -20    1.95    2.70
   0 -24 -20    3.59    3.29
   0 -24 -20    3.52    2.97
   0  24 -20    0.20    2.65
   0 -24 -20   -0.28    3.26
   0 -24  20    5.75    2.41
   0  24  21   42.20    3.46
   0  24 -21   52.60    4.58
   0 -24 -21   44.94    4.59
   0 -24 -21   47.05    4.34
   0  24 -21   46.48    4.24
   0 -24 -21   43.36    4.51
   0 -24  21   49.08    3.53
   0  25   0    6.87    2.07
   0  25   0    5.24    1.07
   0 -25   0    6.39    1.15
   0  25   0    5.22    1.44
   0  25   0    6.16    1.30
   0 -25   0    4.08    0.92
   0  25   1    2.27    1.87
   0  25  -1    3.33    0.94
   0  25  -1    0.73    1.58
   0  25   1   -1.03    0.92
   0 -25   1    2.41    1.03
   0 -25  -1    1.74    0.99
   0 -25  -1    2.06    1.51
   0  25  -1    2.81    1.06
   0  25   1    2.31    1.09
   0  25  -1    3.70    1.35
   0 -25   1    1.51    0.83
   0  25   2   56.40    2.12
   0  25  -2   53.24    3.14
   0  25  -2   64.97    2.03
   0 -25   2   55.84    2.16
   0 -25  -2   56.41    2.06
   0  25  -2   54.82    2.60
   0  25   2   57.44    2.28
   0 -25  -2   62.34    3.19
   0  25  -2   56.98    2.22
   0 -25   2   55.92    1.79
   0  25   3   10.77    1.25
   0  25  -3    9.71    1.73
   0  25  -3    9.16    1.07
   0 -25   3   12.39    1.40
   0 -25  -3   13.47    1.29
   0  25  -3   10.67    1.63
   0  25   3   10.68    1.36
   0  25  -3   10.57    1.34
   0 -25  -3    9.61    1.79
   0 -25   3   11.33    1.10
   0  25  -4  124.86    3.93
   0  25   4  131.24    3.22
   0 -25   4  119.78    3.07
   0 -25  -4  120.20    2.82
   0 -25  -4  111.49    4.09
   0  25  -4  104.14    2.95
   0  25  -4  122.85    3.88
   0  25   4  125.68    3.30
   0 -25   4  120.19    2.55
   0  25  -5    7.73    1.63
   0  25   5    6.13    1.21
   0 -25   5    7.25    1.22
   0 -25  -5    8.36    1.14
   0  25   5    8.45    1.31
   0  25  -5    6.56    1.18
   0 -25  -5    8.86    1.93
   0  25  -5    7.64    1.60
   0 -25   5    8.20    1.10
   0  25  -6   83.92    3.39
   0  25   6   85.82    2.77
   0 -25  -6   87.58    2.47
   0 -25   6   82.91    2.77
   0  25   6   91.80    3.02
   0 -25  -6   81.08    3.56
   0  25  -6   76.55    2.48
   0  25  -6   85.69    3.46
   0 -25   6   86.14    2.33
   0  25  -7   63.90    3.13
   0  25   7   64.87    2.62
   0 -25   7   70.52    2.59
   0 -25  -7   66.27    2.21
   0 -25  -7   68.44    3.35
   0  25  -7   76.48    2.51
   0  25  -7   66.93    3.21
   0  25   7   68.63    2.73
   0 -25   7   68.79    2.21
   0  25   8   24.68    1.88
   0  25  -8   28.99    2.47
   0 -25  -8   26.33    1.58
   0  25   8   28.63    2.12
   0  25  -8   26.85    1.72
   0  25  -8   30.09    2.47
   0 -25  -8   24.92    2.58
   0 -25   8   29.05    1.64
   0  25  -9    2.34    1.72
   0  25   9    0.16    1.30
   0 -25  -9    0.03    4.46
   0  25  -9   -0.80    1.07
   0 -25  -9   -1.84    1.82
   0  25   9    1.12    1.38
   0  25  -9    3.40    1.86
   0 -25   9    1.45    1.14
   0  25 -10    2.07    1.75
   0  25  10   -1.68    1.39
   0  25 -10   -1.69    1.40
   0 -25 -10    1.34    4.32
   0  25 -10    1.16    1.66
   0  25  10   -0.23    1.43
   0 -25 -10   -0.20    1.98
   0 -25  10    0.04    1.19
   0  25 -11   28.48    2.73
   0  25  11   34.04    2.36
   0  25 -11   32.53    2.27
   0  25  11   32.04    2.50
   0  25 -11   36.18    2.93
   0 -25 -11   35.71    2.99
   0 -25  11   30.25    1.95
   0  25  12    5.30    1.60
   0  25 -12    4.97    2.09
   0  25 -12    3.00    1.57
   0 -25 -12   -0.04    4.92
   0  25 -12    0.96    1.87
   0 -25 -12    1.97    2.22
   0  25  12    3.46    1.88
   0 -25  12    6.65    1.57
   0  25 -13    5.76    2.21
   0  25  13    8.72    1.84
   0  25 -13    3.74    1.73
   0  25 -13    4.26    2.21
   0 -25 -13    8.54    2.44
   0  25  13    5.41    2.01
   0 -25  13    7.78    1.66
   0  25 -14   39.44    3.36
   0  25  14   41.09    2.71
   0  25 -14   44.13    2.78
   0 -25 -14   47.27    3.53
   0  25  14   32.82    2.95
   0  25 -14   39.33    3.33
   0 -25  14   43.66    2.52
   0  25 -15   -0.27    1.98
   0  25  15   -0.76    1.84
   0  25 -15    1.57    1.71
   0 -25 -15    0.90    4.79
   0 -25 -15    1.17    2.56
   0  25  15   -0.01    2.09
   0  25 -15    3.04    2.29
   0 -25  15    1.60    1.78
   0  25 -16    5.17    2.45
   0  25  16    6.08    1.91
   0 -25 -16    0.09    4.21
   0  25 -16    3.73    1.78
   0  25 -16    6.16    2.58
   0  25  16    3.51    2.21
   0 -25 -16    7.74    2.79
   0 -25  16    6.90    2.04
   0  25 -17   10.87    2.77
   0  25  17    8.52    2.21
   0  25 -17    2.09    2.03
   0 -25 -17    2.39    3.70
   0  25 -17    5.57    2.48
   0 -25 -17   10.23    3.00
   0 -25  17    7.08    2.14
   0 -25 -17    4.73    2.96
   0  25  18    8.35    2.28
   0  25 -18    6.61    2.80
   0 -25 -18    8.84    3.59
   0  25 -18    7.61    2.68
   0 -25 -18    8.94    3.18
   0 -25  18    7.28    2.31
   0 -25 -18    9.59    3.27
   0  25 -19    7.31    2.83
   0  25  19    4.26    2.21
   0 -25 -19    9.66    3.57
   0 -25 -19   12.40    3.24
   0  25 -19    9.43    2.78
   0 -25  19   12.73    2.58
   0 -25 -19   12.01    3.33
   0  25  20    8.57    2.51
   0  25 -20   13.30    3.35
   0 -25 -20    4.26    3.30
   0 -25 -20   10.83    3.13
   0  25 -20    7.18    2.96
   0 -25 -20    7.14    3.32
   0 -25  20   10.29    2.59
   0  25 -21   22.50    3.75
   0  25  21   17.55    2.77
   0 -25 -21   29.00    4.23
   0  25 -21   27.87    3.83
   0 -25 -21   26.72    3.80
   0 -25  21   31.33    3.16
   0 -25 -21   23.08    4.22
   0  26   0  257.48    4.13
   0  26   0  256.04    6.27
   0  26   0  227.80    4.91
   0  26   0  237.34    4.31
   0 -26   0  212.67    3.87
   0  26   1  318.92    4.67
   0  26   1  374.16    7.63
   0  26  -1  324.44    4.47
   0  26  -1  363.96    7.14
   0 -26  -1  296.46    4.50
   0 -26   1  300.74    4.58
   0  26  -1  326.66    5.04
   0  26  -1  284.40    5.44
   0  26   1  315.58    5.00
   0 -26  -1  302.40    6.41
   0  26   2    8.54    2.68
   0  26   2   13.19    1.34
   0  26  -2   13.22    2.18
   0  26  -2   12.28    1.18
   0 -26  -2   12.59    1.28
   0 -26   2    9.04    1.27
   0  26  -2    9.43    1.28
   0 -26  -2   10.16    1.96
   0  26  -2   12.82    1.65
   0  26   2   11.19    1.40
   0 -26   2   12.19    1.13
   0  26   3   39.55    1.95
   0  26  -3   46.12    2.82
   0  26  -3   40.54    1.68
   0 -26   3   35.41    1.85
   0 -26  -3   39.89    1.84
   0  26  -3   42.12    2.07
   0  26   3   38.05    1.99
   0  26  -3   34.19    2.28
   0 -26  -3   31.01    2.64
   0 -26   3   41.96    1.64
   0  26   4   31.80    1.84
   0  26  -4   24.35    2.24
   0 -26  -4   31.65    1.71
   0 -26   4   31.38    1.87
   0  26   4   31.72    1.97
   0  26  -4   31.33    1.89
   0  26  -4   27.53    2.16
   0 -26  -4   24.93    2.48
   0 -26   4   32.00    1.55
   0  26  -5   13.97    1.87
   0  26   5   14.34    1.48
   0 -26  -5   16.81    1.43
   0 -26   5   13.43    1.52
   0 -26  -5   12.13    2.06
   0  26  -5   13.79    1.82
   0  26   5   13.11    1.51
   0  26  -5   13.01    1.49
   0 -26   5   16.53    1.30
   0  26  -6    9.13    1.80
   0  26   6   12.30    1.47
   0 -26  -6   11.56    1.31
   0 -26   6    9.36    1.40
   0  26  -6   12.16    1.48
   0  26   6   11.89    1.63
   0 -26  -6    7.71    1.98
   0  26  -6   14.42    1.94
   0 -26   6   11.62    1.27
   0  26  -7    5.94    1.75
   0  26   7    7.91    1.41
   0 -26   7    7.17    1.44
   0 -26  -7    6.58    1.18
   0  26  -7    9.63    1.94
   0  26   7    5.26    1.46
   0  26  -7    8.33    1.29
   0 -26  -7   10.77    2.17
   0 -26   7    8.82    1.27
   0  26   8    4.04    1.36
   0  26  -8    3.83    1.69
   0 -26   8    5.40    1.40
   0 -26  -8    1.19    4.70
   0 -26  -8    4.07    1.21
   0  26   8    5.33    1.55
   0 -26  -8    2.24    1.87
   0  26  -8    5.07    1.24
   0  26  -8    7.71    1.92
   0 -26   8    3.37    1.16
   0  26  -9   13.71    2.18
   0  26   9   15.59    1.78
   0  26  -9   16.19    2.19
   0  26   9   18.57    1.88
   0  26  -9   18.91    1.61
   0 -26  -9   12.08    2.17
   0 -26   9   16.62    1.54
   0  26 -10    7.25    2.12
   0  26  10    6.51    1.53
   0 -26 -10   11.96    2.28
   0  26  10    7.91    1.79
   0  26 -10   11.54    2.09
   0 -26  10    8.62    1.42
   0  26  11   37.64    2.45
   0  26 -11   32.89    2.83
   0 -26 -11   29.70    2.75
   0  26  11   27.13    2.46
   0  26 -11   29.44    2.80
   0 -26  11   29.83    1.96
   0  26  12    0.61    1.52
   0  26 -12    1.67    1.99
   0 -26 -12   -4.37    5.01
   0  26 -12    3.74    1.62
   0 -26 -12   -0.27    2.15
   0  26  12    0.60    1.78
   0  26 -12    1.68    2.02
   0 -26  12    0.79    1.44
   0  26  13   49.43    2.87
   0  26 -13   52.28    3.62
   0  26 -13   44.89    2.74
   0  26 -13   50.51    3.59
   0  26  13   37.77    3.03
   0 -26 -13   61.53    3.85
   0 -26  13   50.72    2.58
   0  26  14   10.54    2.00
   0  26 -14   12.49    2.61
   0  26 -14    9.09    1.90
   0 -26 -14   10.49    2.91
   0  26 -14   13.34    2.62
   0  26  14    5.77    2.18
   0 -26  14   11.22    1.96
   0  26 -15    1.06    2.30
   0  26  15    4.73    1.84
   0 -26 -15   -0.04    5.07
   0  26 -15    4.45    1.78
   0 -26 -15    5.06    2.70
   0  26  15    0.73    2.22
   0  26 -15    2.92    2.19
   0 -26  15    4.35    1.87
   0  26  16    1.34    1.83
   0  26 -16    2.11    2.26
   0 -26 -16    1.28    4.50
   0  26  16    0.23    2.22
   0 -26 -16    1.41    2.76
   0  26 -16    1.09    2.36
   0 -26  16    3.16    1.91
   0  26 -17   21.35    3.16
   0  26  17   12.66    2.44
   0 -26 -17   16.64    4.43
   0 -26 -17   22.65    3.56
   0  26 -17   21.11    3.33
   0 -26  17   17.17    2.44
   0 -26 -17   19.19    3.70
   0  26  18   -0.66    2.17
   0  26 -18   -1.83    2.84
   0 -26 -18   -3.57    3.52
   0  26 -18   -1.87    2.69
   0 -26 -18   -1.36    2.95
   0 -26  18    3.74    2.28
   0 -26 -18    0.72    3.16
   0  26  19    4.50    2.47
   0  26 -19    8.10    2.94
   0 -26 -19    8.91    3.83
   0 -26 -19    9.47    3.15
   0  26 -19    8.95    3.01
   0 -26  19   14.19    2.59
   0 -26 -19   13.19    3.47
   0  26  20   50.09    3.65
   0  26 -20   54.22    4.49
   0 -26  20   54.79    3.59
   0 -26 -20   58.14    5.11
   0 -26 -20   57.16    4.56
   0  26 -20   56.37    4.60
   0 -26  20   50.78    3.55
   0 -26 -20   46.65    4.89
   0  26  21    9.63    2.85
   0  26 -21    4.46    3.13
   0 -26 -21    1.15    3.56
   0 -26  21    2.54    2.26
   0  26 -21    4.86    3.08
   0 -26 -21    9.93    3.33
   0 -26  21   15.95    2.92
   0 -26 -21    6.06    3.51
   0  27   0    7.05    2.10
   0  27   0    2.66    1.02
   0  27   0    5.59    1.36
   0  27   0    6.20    1.60
   0 -27   0    4.24    1.20
   0  27  -1   34.16    2.91
   0  27   1   39.05    1.95
   0  27  -1   41.09    1.87
   0  27   1   43.81    3.38
   0 -27  -1   39.49    2.84
   0  27  -1   37.69    2.02
   0  27   1   34.90    1.99
   0  27  -1   39.65    2.44
   0 -27   1   32.78    1.89
   0 -27  -1   33.09    1.83
   0  27  -2   35.61    1.73
   0  27   2   34.81    1.92
   0  27  -2   37.89    2.83
   0 -27  -2   35.02    1.82
   0 -27   2   27.61    1.78
   0  27   2   30.60    1.92
   0  27  -2   28.14    2.18
   0  27  -2   33.10    1.98
   0 -27  -2   35.37    2.80
   0  27  -3    2.14    1.64
   0  27  -3    3.93    1.06
   0  27   3    2.29    1.09
   0 -27  -3    2.66    1.04
   0 -27   3    4.11    1.19
   0  27   3    4.77    1.25
   0 -27  -3    4.77    1.88
   0  27  -3    4.44    1.49
   0  27  -3    5.51    1.31
   0 -27   3    4.24    0.98
   0  27  -4    4.71    1.63
   0  27   4    1.80    1.16
   0 -27   4    4.19    1.29
   0 -27  -4    8.32    1.22
   0  27  -4    1.95    1.41
   0  27  -4    6.30    1.30
   0 -27  -4    7.74    2.04
   0  27   4    4.03    1.31
   0 -27   4    3.98    0.99
   0  27  -5  111.46    3.95
   0 -27  -5  110.84    2.85
   0 -27   5  106.63    3.13
   0  27   5  109.83    3.35
   0  27  -5  106.97    3.86
   0 -27  -5  120.53    4.26
   0 -27   5  117.32    2.69
   0  27  -6   45.42    2.84
   0 -27  -6   35.35    1.84
   0 -27   6   40.26    2.20
   0 -27  -6   39.91    2.84
   0  27  -6   39.99    2.71
   0  27  -6   40.86    2.13
   0  27   6   38.75    2.33
   0 -27   6   40.68    1.84
   0  27   7   54.36    2.52
   0  27  -7   58.49    3.22
   0 -27  -7   52.97    2.15
   0 -27   7   62.17    2.64
   0  27  -7   54.02    3.11
   0 -27  -7   57.73    3.33
   0  27   7   57.20    2.68
   0  27  -7   56.47    2.36
   0 -27   7   56.57    2.14
   0  27  -8   65.44    3.46
   0  27   8   58.59    2.68
   0 -27   8   66.42    2.78
   0  27  -8   69.64    3.51
   0  27   8   63.71    2.97
   0  27  -8   62.60    2.51
   0 -27  -8   72.69    3.69
   0 -27   8   57.86    2.21
   0  27   9    7.84    1.64
   0  27  -9    5.99    1.97
   0 -27   9    7.11    1.67
   0 -27  -9    2.08    4.91
   0  27   9    4.49    1.55
   0  27  -9   10.18    2.16
   0  27  -9    4.72    1.29
   0 -27  -9    6.64    2.08
   0 -27   9    4.86    1.29
   0  27 -10    6.60    2.11
   0  27  10    3.05    1.47
   0 -27  10    6.87    1.59
   0 -27 -10   -1.08    5.22
   0  27 -10    5.63    2.00
   0  27  10    3.11    1.52
   0 -27 -10    4.68    2.09
   0 -27  10    5.47    1.35
   0  27  11    5.74    1.60
   0  27 -11   10.20    2.32
   0  27 -11    8.82    2.23
   0  27  11    5.43    1.94
   0 -27 -11   11.62    2.49
   0 -27  11    6.49    1.55
   0  27 -12   43.27    3.31
   0  27  12   32.02    2.48
   0  27  12   37.21    2.91
   0 -27 -12   37.74    3.30
   0  27 -12   36.87    3.19
   0 -27  12   37.76    2.22
   0  27  13    3.46    1.77
   0  27 -13    7.86    2.35
   0 -27 -13    4.81    2.41
   0  27 -13    9.15    2.37
   0  27  13    4.28    2.01
   0 -27  13    5.97    1.73
   0  27 -14    0.39    2.23
   0  27  14   -2.05    1.93
   0 -27 -14   -2.54    5.04
   0 -27 -14   -0.59    2.51
   0  27  14    0.12    2.05
   0  27 -14    1.87    2.40
   0 -27  14   -2.13    1.86
   0  27 -15    5.41    2.54
   0  27  15    2.33    1.81
   0 -27 -15    2.87    6.00
   0  27  15    0.40    2.02
   0 -27 -15    8.46    2.84
   0  27 -15    1.19    2.39
   0 -27  15    1.43    1.83
   0  27 -16    1.87    2.42
   0  27  16    0.89    1.86
   0 -27 -16   -0.04    5.31
   0  27 -16   -0.31    2.34
   0  27  16    1.37    2.19
   0 -27 -16    0.96    2.73
   0 -27  16    2.55    1.93
   0  27 -17    2.80    2.63
   0  27  17   -3.54    2.33
   0 -27 -17    4.98    4.52
   0 -27 -17    5.53    2.92
   0  27 -17   -1.16    2.62
   0 -27  17    1.07    1.98
   0 -27 -17   -1.76    2.96
   0  27  18   24.89    2.84
   0  27 -18   22.31    3.31
   0 -27 -18   19.97    4.45
   0  27 -18   20.84    3.39
   0 -27 -18   23.43    3.60
   0 -27  18   26.88    2.78
   0 -27 -18   32.52    4.23
   0  27 -19    6.85    3.00
   0  27  19    6.82    2.55
   0 -27  19    5.26    2.31
   0 -27 -19   13.46    3.94
   0 -27 -19    9.75    3.39
   0  27 -19    3.48    2.89
   0 -27 -19    5.31    3.42
   0 -27  19    6.89    2.40
   0  27  20   61.06    4.09
   0  27 -20   48.78    4.46
   0 -27 -20   43.75    4.96
   0 -27  20   32.67    3.43
   0  27 -20   53.86    4.67
   0 -27 -20   58.39    4.65
   0 -27  20   49.96    3.49
   0 -27 -20   48.91    4.83
   0  28   0   11.33    2.40
   0  28   0   14.43    1.41
   0  28   0   12.29    1.75
   0  28   0   10.39    1.46
   0 -28   0   12.06    1.46
   0  28  -1  112.29    2.87
   0  28   1  111.68    4.77
   0  28   1  100.22    2.85
   0  28  -1  119.81    4.56
   0  28   1   98.55    3.07
   0 -28  -1   98.06    4.09
   0  28  -1   94.36    3.44
   0  28  -1  102.39    3.09
   0 -28  -1   88.89    2.75
   0 -28   1   99.83    2.90
   0  28   2  124.41    3.21
   0  28  -2  121.68    2.95
   0  28  -2  136.98    4.74
   0  28   2  125.81    3.45
   0  28  -2  109.41    3.81
   0  28  -2  126.35    3.39
   0 -28  -2  126.63    4.67
   0 -28  -2  109.46    2.92
   0 -28   2  106.55    3.03
   0  28   3   41.57    2.09
   0  28  -3   36.88    2.92
   0  28  -3   39.03    1.80
   0  28   3   38.58    2.15
   0 -28  -3   39.58    2.86
   0  28  -3   33.44    1.99
   0  28  -3   38.69    2.52
   0 -28  -3   33.83    1.81
   0 -28   3   38.29    2.06
   0  28  -4    4.72    1.87
   0  28   4    5.58    1.33
   0 -28   4    4.94    1.31
   0 -28  -4    4.76    1.23
   0  28  -4    7.47    1.43
   0  28   4    5.55    1.37
   0 -28  -4    5.93    2.08
   0  28  -4    4.93    1.58
   0  28  -5    6.70    1.98
   0  28   5    6.89    1.43
   0 -28   5    7.37    1.40
   0 -28  -5    8.74    1.31
   0  28   5    9.10    1.57
   0 -28  -5   11.20    2.24
   0  28  -5    8.50    1.39
   0  28  -5    9.08    1.93
   0 -28   5    9.08    1.29
   0  28   6    6.48    1.42
   0  28  -6    6.80    1.96
   0 -28  -6    8.88    1.31
   0 -28   6   10.52    1.59
   0 -28  -6    9.57    2.20
   0  28   6   12.45    1.73
   0  28  -6    6.00    1.36
   0  28  -6    8.97    1.90
   0 -28   6    9.29    1.27
   0  28  -7    1.46    1.77
   0  28   7    0.11    1.36
   0 -28  -7   -0.08    1.17
   0 -28   7   -0.90    1.38
   0 -28  -7    1.38    1.98
   0  28  -7    0.11    1.21
   0  28   7    1.29    1.48
   0  28  -7    0.83    1.74
   0 -28   7    0.48    1.11
   0  28  -8   57.78    3.50
   0  28   8   74.93    3.04
   0 -28   8   68.21    2.84
   0  28  -8   77.45    3.79
   0 -28  -8   81.32    3.87
   0  28   8   65.39    3.03
   0  28  -8   67.14    2.62
   0 -28   8   71.87    2.46
   0  28  -9    8.60    2.14
   0  28   9    5.18    1.52
   0 -28   9    8.21    1.61
   0 -28  -9    1.67    5.07
   0  28  -9    9.15    1.45
   0 -28  -9   11.10    2.30
   0  28  -9   10.22    2.23
   0  28   9    6.07    1.71
   0 -28   9    8.23    1.42
   0  28 -10   23.53    2.70
   0  28  10   28.58    2.19
   0 -28  10   27.73    2.13
   0  28  10   23.21    2.31
   0  28 -10   30.38    2.84
   0 -28 -10   22.45    2.71
   0 -28  10   26.93    1.95
   0  28 -11   74.83    4.06
   0  28  11   66.82    3.11
   0 -28  11   56.21    2.90
   0 -28 -11   77.51    3.98
   0  28 -11   62.79    3.83
   0  28  11   55.68    3.12
   0 -28  11   70.55    2.73
   0  28  12   62.92    3.14
   0  28 -12   80.75    4.18
   0 -28  12   62.70    3.33
   0 -28 -12   82.77    4.28
   0  28 -12   63.10    3.94
   0  28  12   65.46    3.67
   0 -28  12   73.85    2.87
   0  28 -13   23.75    2.99
   0  28  13   17.20    2.23
   0 -28  13   17.31    2.16
   0 -28 -13   24.21    3.17
   0  28  13   20.96    2.60
   0  28 -13   22.34    2.80
   0 -28  13   20.96    2.15
   0  28  14    4.95    1.86
   0  28 -14    2.28    2.18
   0 -28  14    5.95    1.87
   0  28 -14    2.87    2.40
   0 -28 -14    5.40    2.70
   0  28  14    8.51    2.42
   0 -28  14    3.44    1.73
   0  28 -15   42.11    3.64
   0  28  15   42.86    3.09
   0 -28  15   48.72    3.03
   0 -28 -15   61.46    4.22
   0  28 -15   56.47    4.14
   0  28  15   45.12    3.34
   0 -28  15   51.78    3.01
   0  28  16    1.82    2.00
   0  28 -16    6.66    2.83
   0 -28 -16   -1.73    5.66
   0 -28  16   -2.76    2.08
   0 -28 -16    0.33    2.86
   0  28  16    0.78    2.31
   0  28 -16    2.52    2.55
   0 -28  16    2.55    1.97
   0  28 -17   12.96    3.08
   0  28  17   11.22    2.33
   0 -28  17    7.43    2.23
   0 -28 -17   11.28    3.23
   0  28 -17   17.74    3.27
   0 -28 -17   13.13    3.28
   0 -28  17   10.24    2.20
   0  28  18    3.15    2.36
   0  28 -18    2.09    2.75
   0 -28 -18    3.60    4.11
   0 -28  18    1.40    2.18
   0 -28 -18    3.18    2.96
   0  28 -18    1.98    2.73
   0 -28  18    4.96    2.16
   0 -28 -18   10.34    3.72
   0  28 -19    4.35    3.04
   0  28  19    4.18    2.45
   0 -28 -19    7.36    4.06
   0 -28  19    0.18    2.16
   0  28 -19   -3.96    3.05
   0 -28 -19   -1.74    3.21
   0 -28  19    2.14    2.31
   0 -28 -19    7.13    3.52
   0  28 -20    8.92    3.22
   0  28  20   11.42    2.89
   0 -28 -20    8.79    4.00
   0 -28  20    8.95    2.51
   0 -28 -20   11.28    3.49
   0  28 -20    9.68    3.32
   0 -28 -20   11.83    3.82
   0 -28  20    9.00    2.66
   0  29   0   -0.25    1.06
   0  29   0   -0.03    2.09
   0  29   0   -0.24    1.18
   0 -29   0   -0.11    1.09
   0  29  -1  100.48    4.42
   0  29   1  106.70    3.06
   0  29  -1  114.15    2.98
   0  29   1  112.71    4.99
   0  29   1   90.92    3.06
   0  29  -1   95.64    3.62
   0  29  -1   96.51    3.07
   0 -29  -1  100.44    4.22
   0 -29   1   94.03    2.95
   0 -29  -1  102.20    2.96
   0  29  -2    7.69    2.31
   0  29  -2    5.35    1.21
   0  29   2    9.03    1.38
   0  29  -2    6.17    1.33
   0 -29  -2    2.70    1.94
   0  29  -2    5.75    1.66
   0  29   2    6.98    1.46
   0 -29   2    5.69    1.32
   0 -29  -2    6.76    1.28
   0  29   3   67.89    2.60
   0 -29  -3   58.95    3.58
   0  29  -3   65.69    3.20
   0  29  -3   59.32    2.47
   0  29   3   59.02    2.60
   0 -29   3   63.18    2.53
   0 -29  -3   64.30    2.43
   0  29  -4   11.09    2.21
   0  29   4    6.29    1.38
   0  29  -4    8.10    1.73
   0 -29  -4    5.87    2.05
   0  29  -4    8.67    1.45
   0  29   4    8.38    1.51
   0 -29  -4    4.74    1.20
   0 -29   4    9.68    1.53
   0  29  -5  106.88    4.07
   0  29   5  109.71    3.43
   0 -29   5   99.51    3.19
   0 -29  -5   95.44    2.81
   0  29  -5  107.12    3.22
   0  29   5  109.43    3.50
   0 -29  -5  103.32    4.31
   0  29  -5   98.19    3.87
   0  29  -6   18.08    2.32
   0  29   6   23.35    1.92
   0 -29   6   18.29    1.81
   0 -29  -6   17.07    1.59
   0  29  -6   19.47    1.69
   0 -29  -6   22.11    2.70
   0  29   6   15.30    1.84
   0  29  -6   23.47    2.44
   0 -29   6   22.96    1.59
   0  29  -7   -1.20    1.79
   0  29   7    1.48    1.40
   0 -29  -7    0.10    1.19
   0 -29   7    2.99    1.40
   0  29   7    1.31    1.48
   0  29  -7   -0.40    1.71
   0  29  -7   -0.08    1.18
   0 -29  -7   -2.85    2.19
   0 -29   7    0.62    1.15
   0  29   8   63.78    2.94
   0  29  -8   52.89    3.39
   0 -29   8   52.32    2.61
   0  29  -8   58.78    2.52
   0 -29  -8   54.36    3.54
   0  29   8   56.13    2.93
   0  29  -8   66.83    3.62
   0 -29   8   52.63    2.21
   0  29   9   15.17    1.90
   0  29  -9   13.03    2.38
   0 -29   9   16.91    1.96
   0  29   9   18.00    2.06
   0 -29  -9   16.06    2.67
   0  29  -9   16.08    2.47
   0 -29   9   15.56    1.61
   0  29  10   17.53    1.97
   0  29 -10   16.42    2.56
   0 -29  10   16.94    1.98
   0 -29 -10   14.82    2.64
   0  29  10   15.29    2.13
   0  29 -10   18.04    2.55
   0 -29  10   20.79    1.85
   0  29 -11   11.76    2.57
   0  29  11    7.63    1.78
   0 -29  11    9.23    1.87
   0  29  11    7.93    2.01
   0  29 -11   12.42    2.45
   0 -29 -11   12.18    2.41
   0 -29  11    9.32    1.66
   0  29  12    2.60    1.79
   0  29 -12    3.40    2.18
   0 -29 -12    2.01    5.88
   0 -29  12    5.52    1.89
   0  29  12    3.78    2.04
   0  29 -12    6.06    2.33
   0 -29 -12    3.70    2.54
   0 -29  12    5.91    1.71
   0  29 -13  106.24    4.96
   0  29  13  103.72    4.06
   0 -29  13   99.85    3.82
   0 -29 -13  114.84    5.14
   0  29 -13  110.43    5.04
   0 -29  13  114.41    3.66
   0  29  14    9.56    2.08
   0  29 -14    9.78    2.63
   0 -29  14    7.32    2.00
   0 -29 -14   13.96    2.91
   0  29 -14   14.58    2.80
   0  29  14    8.78    2.41
   0 -29  14   16.08    2.16
   0  29 -15    7.79    2.77
   0  29  15    9.81    2.22
   0 -29 -15   -0.04    5.83
   0 -29  15    4.24    2.04
   0 -29 -15    8.61    2.95
   0  29 -15   12.75    2.91
   0  29  15    4.49    2.10
   0 -29  15   11.37    2.18
   0  29  16    1.29    2.04
   0  29 -16   -0.71    2.61
   0 -29  16    0.69    1.88
   0 -29 -16   -0.61    5.56
   0  29  16   -0.51    2.36
   0 -29 -16   -0.34    3.02
   0  29 -16    1.88    2.84
   0 -29  16    2.83    2.06
   0  29  17    9.64    2.38
   0  29 -17   11.41    3.08
   0 -29  17    4.04    2.18
   0  29 -17   15.67    3.13
   0 -29 -17   10.64    3.28
   0 -29  17   11.51    2.35
   0  29  18    7.31    2.45
   0  29 -18   -0.35    3.03
   0 -29 -18    5.84    4.40
   0 -29  18    4.25    2.19
   0  29 -18    3.56    2.98
   0 -29 -18    4.79    3.26
   0 -29  18    5.94    2.36
   0 -29 -18    0.62    3.47
   0  29  19   27.28    3.22
   0  29 -19   29.32    3.96
   0 -29 -19   32.15    4.91
   0 -29  19   26.58    2.95
   0 -29 -19   33.52    4.07
   0  29 -19   28.85    4.10
   0 -29  19   32.74    3.12
   0 -29 -19   31.56    4.50
   0  30   0   36.79    2.04
   0  30   0   30.92    2.05
   0 -30   0   35.46    2.07
   0  30  -1   47.11    3.47
   0  30  -1   47.65    2.18
   0  30   1   43.71    2.17
   0  30   1   49.00    4.02
   0  30  -1   43.14    2.29
   0  30   1   44.86    2.36
   0 -30  -1   37.15    3.18
   0  30  -1   41.17    2.59
   0 -30   1   42.23    2.18
   0 -30  -1   36.65    2.01
   0  30  -2   48.33    2.13
   0  30   2   52.30    2.36
   0  30  -2   41.39    3.24
   0  30   2   48.72    2.43
   0  30  -2   48.80    2.84
   0  30  -2   51.77    2.47
   0 -30  -2   44.88    3.27
   0 -30   2   45.51    2.28
   0 -30  -2   38.24    2.01
   0  30   3    0.34    1.20
   0  30  -3   -0.62    2.05
   0  30   3    1.59    1.36
   0 -30  -3    2.46    1.93
   0  30  -3    1.17    1.32
   0  30  -3    2.41    1.58
   0 -30   3    1.52    1.28
   0 -30  -3    2.58    1.25
   0  30   4  152.10    3.91
   0  30  -4  168.88    5.39
   0  30  -4  138.26    4.54
   0  30  -4  147.01    3.82
   0  30   4  144.50    3.98
   0 -30  -4  156.14    5.21
   0 -30  -4  130.93    3.32
   0 -30   4  145.75    3.82
   0  30   5   37.92    2.32
   0  30  -5   44.39    3.13
   0  30   5   34.96    2.35
   0 -30  -5   34.19    3.02
   0  30  -5   28.88    2.06
   0  30  -5   34.95    2.67
   0 -30   5   24.79    2.03
   0 -30  -5   30.58    1.94
   0  30  -6   27.83    2.66
   0  30   6   23.95    2.01
   0  30  -6   27.52    1.96
   0  30   6   28.94    2.24
   0  30  -6   30.60    2.59
   0 -30  -6   26.92    2.80
   0 -30  -6   27.44    1.89
   0 -30   6   24.86    2.10
   0  30   7  116.04    3.69
   0  30  -7  117.90    4.56
   0 -30  -7  100.98    2.98
   0 -30   7  113.11    3.57
   0  30   7  124.37    3.96
   0 -30  -7  106.21    4.44
   0  30  -7  118.50    3.50
   0  30  -7  113.43    4.35
   0  30  -8   22.31    2.55
   0  30   8   18.31    2.04
   0 -30   8   15.97    1.89
   0  30  -8   19.87    2.53
   0  30  -8   20.32    1.86
   0 -30  -8   16.41    2.56
   0  30   8   20.49    2.13
   0 -30   8   22.02    1.69
   0  30   9   18.67    2.08
   0  30  -9   16.58    2.53
   0 -30   9   13.49    1.81
   0  30   9   19.74    2.16
   0 -30  -9   16.20    2.54
   0  30  -9   20.96    2.59
   0 -30   9   17.01    1.72
   0  30 -10    1.56    2.11
   0  30  10   -1.81    1.55
   0 -30  10    1.32    1.60
   0 -30 -10    0.94    5.44
   0 -30 -10   -0.08    2.23
   0  30  10    0.71    1.71
   0  30 -10    1.33    2.05
   0 -30  10    0.98    1.36
   0  30 -11   12.52    2.64
   0  30  11   14.13    2.10
   0 -30  11   10.70    2.02
   0 -30 -11   12.48    2.63
   0  30  11    7.42    1.97
   0  30 -11   16.40    2.65
   0 -30  11   11.04    1.75
   0  30 -12   17.52    2.81
   0  30  12   11.56    2.08
   0 -30  12   14.40    2.04
   0 -30 -12   12.22    2.77
   0  30 -12   13.66    2.58
   0  30  12   10.82    2.24
   0 -30  12   10.21    1.83
   0  30 -13   21.49    2.86
   0  30  13   22.95    2.51
   0 -30  13   19.46    2.27
   0 -30 -13   25.19    3.35
   0  30 -13   26.12    3.34
   0  30  13   18.40    2.65
   0 -30  13   20.67    2.23
   0  30 -14   14.03    2.91
   0  30  14   11.53    2.22
   0 -30  14    9.65    2.08
   0  30  14   12.36    2.48
   0  30 -14    9.02    2.67
   0 -30 -14    8.52    2.86
   0 -30  14   12.66    2.10
   0  30  15   31.22    2.93
   0  30 -15   31.71    3.62
   0 -30  15   32.32    2.83
   0  30  15   19.92    2.86
   0  30 -15   27.43    3.30
   0 -30 -15   24.46    3.51
   0 -30  15   24.46    2.49
   0  30 -16   30.77    3.62
   0  30  16   23.01    2.65
   0 -30  16   24.37    2.66
   0 -30 -16   27.49    3.83
   0  30  16   17.98    3.06
   0  30 -16   28.74    3.46
   0 -30  16   28.22    2.69
   0  30 -17   13.95    3.31
   0  30  17    7.15    2.51
   0 -30 -17    0.54    5.37
   0 -30  17    7.99    2.38
   0 -30 -17   12.16    3.36
   0  30 -17    3.72    2.89
   0 -30  17    8.00    2.31
   0  30  18    8.12    2.55
   0  30 -18    0.43    2.79
   0 -30  18    4.69    2.19
   0 -30 -18    7.93    5.03
   0  30 -18    7.91    3.19
   0 -30 -18    3.04    3.29
   0 -30  18    8.28    2.40
   0 -30 -18    9.51    3.47
   0  30  19   12.30    2.87
   0  30 -19   10.91    3.41
   0 -30 -19   15.38    4.33
   0 -30  19   16.92    2.69
   0  30 -19   10.70    3.58
   0 -30 -19   20.12    3.78
   0 -30 -19   14.30    3.94
   0 -30  19    9.65    2.63
   0  31   0    0.98    1.23
   0  31   0    0.97    2.42
   0  31   0    2.96    1.52
   0 -31   0    1.73    2.16
   0 -31   0    1.33    1.35
   0  31  -1   37.92    3.32
   0  31   1   45.68    4.00
   0  31  -1   35.80    1.99
   0  31   1   36.65    2.11
   0  31  -1   39.39    2.27
   0  31   1   37.40    2.28
   0  31  -1   23.21    2.29
   0 -31  -1   27.76    3.05
   0 -31   1   29.98    2.04
   0 -31  -1   33.87    2.02
   0  31  -2    0.91    2.06
   0  31   2   -1.34    3.14
   0  31   2    0.44    1.17
   0 -31  -2    0.36    2.08
   0  31  -2   -0.33    1.29
   0  31  -2    1.27    1.63
   0  31   2    0.09    1.38
   0 -31  -2    1.94    1.18
   0 -31   2    2.38    1.37
   0  31  -3   26.90    2.92
   0  31   3   23.02    1.90
   0  31  -3   26.40    1.95
   0  31  -3   21.82    2.35
   0  31   3   18.84    1.94
   0 -31  -3   19.40    2.76
   0 -31   3   19.23    1.83
   0 -31  -3   18.34    1.72
   0  31  -4  117.48    4.88
   0  31   4  111.42    3.44
   0  31   4  105.29    3.54
   0  31  -4  111.26    3.48
   0  31  -4  104.32    4.12
   0 -31  -4  104.84    4.65
   0 -31   4  104.84    3.39
   0 -31  -4   96.57    3.03
   0  31  -5   11.54    2.50
   0  31   5    8.97    1.56
   0  31   5   11.17    1.85
   0 -31  -5    8.45    2.49
   0  31  -5   13.44    2.30
   0  31  -5   14.46    1.73
   0 -31   5   10.74    1.73
   0 -31  -5   10.19    1.51
   0  31  -6   15.42    2.41
   0  31   6   16.86    1.82
   0  31  -6   16.14    2.28
   0 -31  -6   16.15    2.49
   0  31  -6   15.68    1.81
   0  31   6   15.65    2.00
   0 -31   6   13.73    1.81
   0 -31  -6   13.94    1.57
   0  31   7   14.31    1.94
   0  31  -7   16.31    2.53
   0 -31  -7   16.31    2.59
   0  31   7   17.31    2.15
   0  31  -7   14.55    2.36
   0  31  -7   12.40    1.73
   0 -31   7   14.38    1.87
   0  31   8   -0.37    1.50
   0  31  -8    0.86    1.90
   0  31   8    0.31    1.54
   0 -31  -8    1.13    2.29
   0  31  -8    0.78    1.37
   0  31  -8    1.92    2.07
   0 -31   8    1.96    1.52
   0 -31  -8   -1.81    5.91
   0  31   9  103.11    3.80
   0  31  -9  108.33    4.58
   0 -31   9   97.86    3.57
   0 -31  -9   95.81    4.49
   0  31  -9   93.79    4.43
   0  31   9   92.17    3.80
   0  31 -10   38.30    3.23
   0  31  10   38.50    2.66
   0 -31  10   39.40    2.60
   0  31 -10   41.67    3.39
   0 -31 -10   36.79    3.21
   0  31  10   42.29    2.87
   0 -31  10   42.06    2.28
   0  31 -11   51.58    3.74
   0  31  11   46.50    2.96
   0 -31  11   51.53    2.96
   0  31 -11   47.12    3.65
   0  31  11   46.82    3.15
   0 -31 -11   57.92    4.04
   0 -31  11   50.30    2.58
   0  31  12    2.50    1.83
   0  31 -12    0.79    2.25
   0 -31 -12   -0.04    5.91
   0 -31  12    2.18    1.75
   0  31  12    4.78    2.06
   0 -31 -12    5.94    2.62
   0  31 -12    4.40    2.44
   0 -31  12    2.39    1.73
   0  31  13   71.10    3.62
   0  31 -13   75.95    4.46
   0 -31  13   58.06    3.21
   0 -31 -13   73.93    4.38
   0  31  13   64.46    3.73
   0  31 -13   61.53    4.11
   0 -31  13   65.82    3.07
   0  31  14   -0.09    1.91
   0  31 -14    5.05    2.57
   0 -31  14    3.27    1.96
   0 -31 -14   -0.05    6.82
   0 -31 -14    1.80    2.77
   0  31  14    1.09    2.18
   0  31 -14    2.57    2.73
   0 -31  14    4.68    1.93
   0  31  15   18.10    2.55
   0  31 -15   14.38    3.14
   0 -31  15   11.59    2.27
   0  31 -15    7.27    2.80
   0 -31 -15   19.41    3.40
   0  31  15   11.08    2.62
   0 -31  15   12.34    2.19
   0  31 -16    6.35    2.97
   0  31  16    0.46    2.21
   0 -31  16    1.86    2.15
   0 -31 -16   -0.04    6.27
   0 -31 -16    4.17    3.33
   0  31  16    5.14    2.49
   0  31 -16    0.92    2.76
   0 -31  16    1.49    2.04
   0  31 -17   27.83    3.88
   0  31  17   34.27    3.33
   0 -31  17   33.35    2.93
   0 -31 -17   25.71    3.75
   0  31 -17   41.63    4.21
   0 -31  17   32.89    2.89
   0  31 -18    2.78    3.22
   0  31  18   -1.87    2.54
   0 -31 -18    3.97    4.89
   0 -31  18    0.36    2.21
   0  31 -18    0.50    2.88
   0 -31 -18   -0.54    3.42
   0 -31  18    1.96    2.38
   0 -31 -18    2.92    3.40
   0  32   0    2.26    1.32
   0  32   0    1.64    2.62
   0  32   0    1.14    1.39
   0 -32   0    0.70    2.05
   0 -32   0    1.92    1.32
   0  32   1   18.94    1.76
   0  32  -1   20.10    1.73
   0  32  -1   17.92    3.07
   0  32   1   20.21    1.93
   0  32  -1   16.16    2.21
   0 -32  -1   22.56    2.99
   0  32  -1   21.64    1.93
   0 -32   1   18.20    1.77
   0 -32  -1   17.29    1.81
   0  32  -2    8.87    2.45
   0  32   2    9.38    1.61
   0  32  -2   12.54    1.75
   0  32  -2    8.20    1.85
   0 -32  -2   10.71    2.40
   0  32   2    9.55    1.63
   0 -32   2   10.35    1.57
   0 -32  -2    9.28    1.53
   0  32   3   46.28    2.44
   0  32  -3   41.18    2.39
   0 -32  -3   46.63    3.62
   0  32  -3   42.41    2.91
   0  32   3   42.17    2.53
   0 -32  -3   41.29    2.25
   0 -32   3   43.11    2.40
   0  32   4   14.52    1.87
   0  32  -4   11.11    2.50
   0  32  -4   18.69    2.41
   0  32  -4   15.52    1.84
   0  32   4   19.74    2.00
   0 -32  -4   22.39    2.91
   0 -32   4   19.32    1.99
   0 -32  -4   17.02    1.74
   0  32   5   19.72    1.90
   0  32  -5   28.76    3.16
   0  32   5   19.42    2.08
   0 -32  -5   22.77    2.99
   0  32  -5   24.61    2.53
   0  32  -5   23.69    2.02
   0 -32   5   18.84    1.95
   0 -32  -5   23.93    1.89
   0  32  -6   53.77    3.62
   0  32   6   65.58    2.95
   0  32   6   57.03    2.95
   0  32  -6   56.78    3.41
   0 -32  -6   55.75    3.75
   0  32  -6   66.47    2.90
   0 -32   6   57.64    2.78
   0 -32  -6   56.82    2.53
   0  32   7  187.25    4.76
   0  32  -7  188.29    5.83
   0  32  -7  180.27    5.64
   0  32   7  169.66    4.75
   0  32  -7  180.67    4.36
   0 -32  -7  192.78    5.95
   0 -32   7  172.40    4.46
   0  32  -8   67.62    3.85
   0  32   8   57.72    3.02
   0 -32  -8   55.84    3.88
   0  32  -8   56.86    3.58
   0  32   8   48.58    2.99
   0 -32   8   62.77    2.98
   0  32   9   71.34    3.28
   0  32  -9   69.46    4.04
   0 -32  -9   74.71    4.17
   0  32  -9   59.07    3.76
   0  32   9   61.76    3.30
   0 -32   9   65.01    3.08
   0  32  10   -1.44    1.79
   0  32 -10    2.96    2.33
   0  32  10   -1.00    1.82
   0  32 -10    1.90    2.34
   0 -32 -10   -0.21    2.39
   0 -32 -10    2.51    5.87
   0 -32  10    1.89    1.65
   0  32 -11  111.27    4.94
   0  32  11  108.43    4.16
   0 -32  11  108.04    3.94
   0  32  11  112.21    4.41
   0 -32 -11  125.27    5.19
   0  32 -11  122.91    5.25
   0  32 -12    3.18    2.37
   0  32  12    2.24    1.87
   0 -32 -12    0.05    5.77
   0 -32  12    3.86    1.79
   0  32 -12   -0.10    2.39
   0 -32 -12    2.26    2.44
   0  32  12   -2.09    2.10
   0 -32  12    1.07    1.61
   0  32  13    2.21    1.86
   0  32 -13    3.20    2.52
   0 -32  13    4.44    1.94
   0 -32 -13   -5.46    6.54
   0  32 -13    3.42    2.48
   0  32  13    1.32    2.14
   0 -32 -13   -1.17    2.52
   0 -32  13    3.89    1.83
   0  32  14   23.52    2.82
   0  32 -14   27.04    3.28
   0 -32  14   26.75    2.69
   0 -32 -14   23.26    3.40
   0  32  14   15.41    2.58
   0  32 -14   21.92    3.32
   0 -32  14   26.50    2.48
   0  32 -15   -2.67    2.77
   0  32  15   -2.49    2.07
   0 -32  15    1.86    2.09
   0 -32 -15    2.61    6.37
   0  32  15    1.49    2.20
   0 -32 -15    1.22    2.95
   0  32 -15   -1.91    2.72
   0 -32  15   -1.65    1.97
   0  32  16   44.39    3.42
   0  32 -16   49.23    4.37
   0 -32  16   37.63    3.14
   0  32 -16   47.02    4.39
   0 -32 -16   51.09    4.52
   0  32  16   31.24    3.23
   0 -32  16   44.56    3.19
   0  32  17    5.30    2.58
   0  32 -17    8.38    3.17
   0 -32 -17   -0.97    6.40
   0 -32  17    7.17    2.45
   0  32 -17    8.56    3.22
   0 -32 -17    8.90    3.38
   0 -32  17    5.79    2.43
   0  32 -18   34.11    4.24
   0  32  18   30.06    3.26
   0 -32  18   34.78    3.24
   0  32 -18   29.38    4.02
   0 -32 -18   36.51    4.28
   0 -32 -18   33.57    4.66
   0 -32  18   27.61    2.99
   0  33   0   -0.56    1.27
   0  33   0   -0.35    2.74
   0 -33   0    0.21    2.27
   0  33   0   -0.84    1.45
   0 -33   0    0.55    1.45
   0  33  -1    5.03    2.61
   0  33   1    0.84    2.98
   0  33   1    6.61    1.50
   0  33   1    6.82    1.71
   0  33  -1    8.53    1.66
   0  33  -1    9.05    2.04
   0 -33  -1    1.88    2.31
   0 -33  -1    7.58    1.58
   0 -33   1    4.12    1.57
   0  33   2    3.08    1.42
   0  33   2   -0.81    3.53
   0  33  -2    2.52    2.39
   0  33  -2    2.73    1.69
   0  33  -2    1.93    1.44
   0 -33  -2    7.89    2.46
   0  33   2   -0.24    1.49
   0 -33   2    3.16    1.47
   0 -33  -2    1.15    1.30
   0  33   3   27.03    2.15
   0  33  -3   17.54    2.96
   0 -33  -3   20.30    2.68
   0  33  -3   16.83    2.36
   0  33  -3   20.52    1.94
   0  33   3   18.51    2.05
   0 -33   3   22.68    1.99
   0 -33  -3   16.42    1.76
   0  33  -4   21.06    2.91
   0  33   4   24.31    2.05
   0  33   4   24.56    2.20
   0  33  -4   25.06    2.61
   0  33  -4   22.78    2.07
   0 -33  -4   30.97    3.27
   0 -33  -4   25.55    1.96
   0 -33   4   19.10    1.95
   0  33   5   21.69    2.05
   0  33  -5   27.08    3.04
   0 -33  -5   25.56    3.09
   0  33  -5   19.19    2.53
   0  33  -5   21.81    2.02
   0  33   5   19.16    2.08
   0 -33   5   15.31    1.90
   0 -33  -5   17.55    1.82
   0  33  -6    2.22    2.26
   0  33   6    1.91    1.54
   0  33   6    0.76    1.58
   0 -33  -6    2.05    2.22
   0  33  -6    0.27    1.85
   0  33  -6    0.01    1.38
   0 -33  -6    1.18    1.35
   0 -33   6    2.74    1.68
   0  33   7    3.28    1.63
   0  33  -7    6.82    2.29
   0  33  -7    0.99    1.93
   0  33  -7    2.81    1.54
   0  33   7    3.77    1.84
   0 -33  -7    8.25    2.55
   0 -33   7    4.20    1.69
   0  33  -8    6.99    2.37
   0  33   8   12.75    1.99
   0  33  -8    9.32    2.29
   0 -33  -8   10.05    2.66
   0  33   8    8.70    1.98
   0 -33   8    7.01    1.78
   0  33  -9    2.02    2.32
   0  33   9   -0.01    1.57
   0  33   9    1.48    1.75
   0 -33  -9    1.54    2.33
   0  33  -9    6.52    2.50
   0 -33  -9   -2.59    6.43
   0 -33   9    0.90    1.71
   0  33  10   67.77    3.49
   0  33 -10   75.47    4.37
   0  33 -10   79.07    4.37
   0 -33 -10   75.96    4.33
   0 -33  10   74.92    3.43
   0  33 -11    6.08    2.40
   0  33  11    0.46    1.87
   0 -33 -11    1.44    2.59
   0  33  11    0.99    1.87
   0  33 -11    1.07    2.44
   0 -33  11    4.89    1.87
   0 -33 -11   -4.79    6.88
   0  33 -12   87.40    4.83
   0  33  12   81.60    3.92
   0  33  12   82.31    4.06
   0 -33 -12   88.81    4.80
   0 -33  12   88.55    3.79
   0  33 -13   22.95    3.22
   0  33  13   19.56    2.52
   0  33  13   17.67    2.66
   0  33 -13   25.02    3.32
   0 -33 -13   24.40    3.40
   0 -33  13   19.72    2.45
   0  33 -14  128.21    5.79
   0  33  14  123.14    4.83
   0 -33  14  126.67    4.60
   0 -33 -14  134.85    5.90
   0  33 -14  113.10    5.60
   0  33  14  111.92    4.84
   0  33  15    0.24    1.98
   0  33 -15    2.35    2.77
   0 -33  15   -0.19    2.05
   0 -33 -15   -1.26    6.57
   0  33 -15    2.57    2.80
   0  33  15   -0.05    2.29
   0 -33 -15    2.13    2.93
   0 -33  15    1.75    2.08
   0  33  16   23.38    3.06
   0  33 -16   17.90    3.39
   0 -33  16   25.04    2.86
   0 -33 -16   30.50    4.12
   0  33 -16   29.43    3.76
   0  33  16   22.08    3.23
   0 -33  16   25.10    2.71
   0  33 -17    1.94    2.86
   0  33  17   -0.72    2.33
   0 -33  17    3.13    2.30
   0 -33 -17    0.46    5.87
   0  33  17   -0.44    2.45
   0  33 -17    5.27    3.24
   0 -33 -17    4.19    3.30
   0 -33  17    1.58    2.22
   0  34   0    7.77    2.86
   0  34   0    3.73    1.58
   0 -34   0    5.08    2.66
   0  34   0    6.54    1.64
   0 -34   0    7.27    1.69
   0  34   1   13.57    1.74
   0  34   1    5.45    3.23
   0  34  -1    9.78    2.97
   0 -34  -1    7.14    2.81
   0  34   1    8.58    1.79
   0  34  -1    7.27    1.67
   0 -34   1   11.65    1.71
   0 -34  -1   10.46    1.67
   0  34   2    1.06    1.45
   0  34  -2    0.96    2.42
   0  34   2   -0.38    3.58
   0  34   2    5.05    1.67
   0  34  -2    2.78    1.81
   0 -34  -2    2.95    2.41
   0  34  -2    2.06    1.48
   0 -34   2    0.79    1.40
   0 -34  -2    1.93    1.46
   0  34  -3    1.31    2.47
   0  34   3    3.04    1.58
   0  34  -3   -1.49    1.49
   0 -34  -3    2.53    2.30
   0  34   3    0.87    1.56
   0  34  -3    0.03    1.69
   0 -34   3   -1.01    1.52
   0 -34  -3    2.34    1.42
   0  34  -4    3.81    2.53
   0  34   4    0.66    1.54
   0  34  -4    2.57    1.58
   0  34  -4    0.55    1.77
   0 -34  -4    2.78    2.40
   0  34   4    2.81    1.60
   0 -34  -4    5.17    1.47
   0 -34   4    0.65    1.50
   0  34  -5   70.97    4.17
   0  34   5   65.41    3.04
   0  34   5   70.47    3.29
   0 -34  -5   70.71    4.26
   0  34  -5   58.64    3.56
   0  34  -5   72.46    3.11
   0 -34  -5   52.25    2.50
   0 -34   5   53.90    2.81
   0  34  -6   20.12    2.81
   0  34   6   20.60    2.19
   0 -34  -6   21.17    2.94
   0  34  -6   16.56    2.55
   0  34   6   19.92    2.21
   0  34  -6   21.34    1.98
   0 -34   6   16.20    2.00
   0  34  -7   22.44    3.07
   0  34   7   22.99    2.32
   0  34   7   18.64    2.25
   0 -34  -7   15.42    2.72
   0  34  -7   17.75    1.93
   0  34  -7   13.98    2.56
   0 -34   7   16.07    2.05
   0  34  -8   96.82    4.58
   0  34   8   99.20    3.82
   0 -34  -8  103.68    4.91
   0  34  -8  103.39    4.73
   0  34   8   95.65    4.01
   0 -34   8   98.43    3.68
   0  34  -9   -0.68    2.10
   0  34   9    2.94    1.78
   0  34  -9    0.18    2.25
   0  34   9    0.84    1.88
   0 -34  -9    0.75    2.45
   0 -34   9    1.05    1.69
   0 -34  -9    0.24    5.97
   0  34 -10   96.12    4.73
   0  34  10   92.55    3.94
   0  34 -10   91.42    4.72
   0 -34 -10   91.95    4.76
   0  34  10   88.33    3.94
   0 -34  10   85.86    3.71
   0  34  11   35.31    2.90
   0  34 -11   34.14    3.42
   0  34  11   29.41    2.83
   0 -34 -11   33.63    3.46
   0  34 -11   42.07    3.61
   0 -34  11   32.45    2.63
   0  34 -12    3.50    2.59
   0  34  12    1.91    2.10
   0  34  12    0.03    2.22
   0 -34 -12    0.17    2.66
   0  34 -12   -0.34    2.52
   0 -34  12    2.06    1.86
   0 -34 -12    0.05    6.61
   0  34  13    9.76    2.31
   0  34 -13   10.04    2.97
   0  34  13    5.21    2.29
   0  34 -13    6.02    2.83
   0 -34 -13   10.15    2.99
   0 -34 -13   -0.05    7.13
   0 -34  13    7.07    2.10
   0  34 -14    7.44    3.05
   0  34  14    3.48    2.29
   0  34  14    3.60    2.31
   0 -34 -14    8.01    3.27
   0  34 -14    0.87    2.85
   0 -34  14    5.44    2.23
   0 -34 -14   -2.75    7.16
   0  34  15   47.88    3.50
   0  34 -15   53.76    4.36
   0  34 -15   41.33    4.23
   0  34  15   34.73    3.57
   0 -34 -15   56.38    4.60
   0 -34  15   36.54    3.24
   0  34 -16   22.94    3.55
   0  34  16   19.53    3.09
   0  34 -16   19.81    3.69
   0  34  16   15.04    3.00
   0 -34 -16   28.84    3.94
   0 -34  16   23.73    2.90
   0  34 -17   24.56    3.90
   0  34  17   15.66    3.07
   0 -34 -17   27.05    4.03
   0 -34  17   20.27    2.83
   0  35   0    1.57    3.19
   0  35   0    0.41    1.58
   0 -35   0   -2.67    2.67
   0 -35   0    1.53    1.49
   0  35  -1   46.26    4.09
   0  35   1   47.89    2.61
   0 -35  -1   45.02    3.83
   0  35  -1   46.67    2.72
   0 -35   1   41.11    3.77
   0  35   1   46.02    2.68
   0 -35   1   38.59    2.46
   0 -35  -1   37.48    2.36
   0  35   2   38.21    2.52
   0  35  -2   43.79    3.98
   0  35  -2   37.57    2.53
   0 -35  -2   40.58    3.73
   0  35   2   37.91    2.53
   0  35  -2   30.90    2.77
   0 -35   2   30.65    2.29
   0 -35  -2   38.10    2.37
   0  35   3   17.81    1.98
   0  35  -3   22.09    3.18
   0  35  -3   12.14    2.29
   0  35   3   19.66    2.13
   0 -35  -3   18.01    3.08
   0  35  -3   17.00    1.94
   0 -35  -3   14.11    1.88
   0 -35   3   17.23    2.04
   0  35   4   56.38    2.86
   0  35  -4   59.15    3.56
   0 -35  -4   59.27    4.12
   0  35   4   58.39    3.02
   0  35  -4   55.91    2.78
   0 -35  -4   56.24    2.62
   0 -35   4   58.90    2.93
   0  35   5   14.02    1.96
   0  35  -5   20.10    2.98
   0  35  -5   12.11    1.86
   0 -35  -5   15.40    2.93
   0  35  -5   14.57    2.42
   0  35   5   15.05    2.11
   0 -35   5   11.80    2.00
   0 -35  -5   11.27    1.69
   0  35   6   23.13    2.29
   0  35  -6   26.45    3.28
   0 -35  -6   22.54    2.91
   0  35  -6   22.61    2.74
   0  35  -6   20.17    2.06
   0  35   6   21.38    2.32
   0 -35   6   21.08    2.15
   0  35  -7    2.79    2.52
   0  35   7    2.53    1.62
   0 -35  -7    7.97    2.69
   0  35   7    4.50    1.87
   0  35  -7    3.41    2.20
   0 -35   7    2.66    1.74
   0  35  -8    5.24    2.62
   0  35   8    2.65    1.73
   0 -35  -8    1.11    2.44
   0  35   8    6.15    2.00
   0  35  -8    5.95    2.46
   0 -35  -8   -0.80    7.37
   0 -35   8    3.74    1.77
   0  35  -9   24.29    3.24
   0  35   9   22.81    2.41
   0  35   9   13.67    2.42
   0 -35  -9   16.27    3.01
   0  35  -9   18.15    2.84
   0 -35   9   17.53    2.24
   0  35 -10    9.72    2.67
   0  35  10    8.18    2.06
   0  35 -10    5.76    2.61
   0  35  10   11.36    2.20
   0 -35 -10    9.85    2.92
   0 -35  10    8.61    1.98
   0  35  11   65.59    3.59
   0  35 -11   59.59    4.17
   0 -35 -11   73.92    4.63
   0  35 -11   64.82    4.42
   0  35  11   61.26    3.60
   0 -35  11   61.10    3.37
   0  35  12   17.27    2.59
   0  35 -12   19.26    3.10
   0  35 -12   13.26    3.04
   0  35  12   13.95    2.61
   0 -35 -12   18.83    3.40
   0 -35  12   14.42    2.26
   0  35 -13   78.20    4.84
   0  35  13   85.97    4.26
   0  35  13   75.19    4.21
   0  35 -13   87.03    5.16
   0 -35 -13   93.06    5.37
   0 -35  13   85.16    4.08
   0  35  14    2.45    2.22
   0  35 -14    5.90    2.90
   0 -35 -14    4.96    2.93
   0  35  14    2.68    2.29
   0  35 -14    5.02    3.02
   0 -35 -14    1.29    7.12
   0 -35  14    7.17    2.30
   0  35 -15   25.77    3.69
   0  35  15   24.97    3.26
   0  35 -15   36.04    4.18
   0 -35 -15   32.01    4.29
   0  35  15   18.41    3.13
   0 -35  15   29.76    3.07
   0  35 -16    9.35    3.32
   0  35  16    2.88    2.55
   0 -35 -16    9.93    3.56
   0  35  16    3.71    2.75
   0  35 -16    6.04    3.28
   0 -35  16    5.54    2.44
   0  36   0  117.34    6.21
   0 -36   0  120.13    5.43
   0  36   0  113.91    3.88
   0 -36   0  111.93    3.71
   0  36  -1    3.44    2.79
   0  36   1   -2.33    3.63
   0  36   1    0.05    1.52
   0 -36   1   -1.67    2.73
   0 -36  -1    5.69    2.77
   0  36   1    4.87    1.75
   0  36  -1    2.93    1.57
   0 -36   1    1.11    1.58
   0 -36  -1    1.70    1.54
   0  36   2   20.16    2.04
   0  36  -2   14.19    3.07
   0  36  -2   14.74    2.35
   0 -36  -2   20.79    3.08
   0  36   2   22.59    2.24
   0  36  -2   10.30    1.89
   0 -36   2   15.40    1.94
   0 -36  -2   21.54    2.00
   0  36   3   -1.51    1.55
   0  36  -3    6.31    2.67
   0  36  -3    2.36    1.89
   0  36   3    2.03    1.70
   0  36  -3   -0.45    1.55
   0 -36  -3    2.82    2.56
   0 -36   3   -2.21    1.70
   0 -36  -3    0.61    1.58
   0  36  -4   40.89    3.87
   0  36   4   37.54    2.69
   0  36  -4   38.04    2.51
   0  36   4   32.39    2.50
   0 -36  -4   37.59    3.69
   0  36  -4   32.21    3.12
   0 -36  -4   39.54    2.37
   0 -36   4   39.99    2.65
   0  36  -5    1.27    2.53
   0  36   5    1.61    1.64
   0  36   5    2.06    1.65
   0  36  -5   -1.64    1.94
   0 -36  -5    2.72    2.57
   0  36  -5    2.61    1.72
   0 -36  -5    1.45    1.57
   0 -36   5   -0.55    1.63
   0  36   6   10.48    2.02
   0  36  -6    6.60    2.95
   0  36  -6    9.55    1.77
   0  36   6    7.90    2.04
   0 -36  -6   10.23    2.99
   0  36  -6    8.19    2.34
   0 -36   6    9.20    1.91
   0  36   7    2.94    1.73
   0  36  -7    2.69    2.49
   0  36   7    2.51    1.71
   0 -36  -7    4.32    2.74
   0  36  -7    4.57    2.31
   0 -36   7    3.36    1.73
   0  36   8   12.45    2.22
   0  36  -8   15.25    2.93
   0 -36  -8   13.11    2.95
   0  36  -8   13.23    2.64
   0  36   8   12.54    2.23
   0 -36   8   17.15    2.17
   0  36   9   44.18    3.00
   0  36  -9   57.30    4.18
   0  36  -9   45.63    3.65
   0 -36  -9   51.30    4.07
   0  36   9   43.80    3.05
   0 -36   9   44.46    2.93
   0  36  10   15.89    2.47
   0  36 -10   19.45    3.04
   0 -36 -10   13.21    3.00
   0  36  10   13.34    2.44
   0  36 -10   15.17    2.90
   0 -36  10   18.14    2.37
   0  36 -11    5.24    2.73
   0  36  11    3.65    2.03
   0  36  11    8.97    2.36
   0 -36 -11    6.05    3.12
   0  36 -11    4.75    2.65
   0 -36  11    6.02    2.03
   0 -36 -11   -0.41    6.87
   0  36 -12   44.80    4.08
   0  36  12   39.70    3.21
   0  36  12   36.47    3.31
   0  36 -12   38.80    3.96
   0 -36 -12   45.85    4.00
   0 -36  12   34.58    2.94
   0  36  13    6.56    2.35
   0  36 -13    6.80    3.08
   0  36  13    4.10    2.41
   0 -36 -13    9.83    3.36
   0  36 -13   15.12    3.34
   0 -36  13    7.68    2.38
   0  36 -14   29.42    3.98
   0  36  14   25.55    3.03
   0 -36 -14   26.70    4.01
   0  36 -14   27.80    3.92
   0  36  14   26.57    3.23
   0 -36  14   18.28    2.55
   0  36 -15   44.03    4.43
   0  36  15   48.30    3.83
   0  36 -15   44.82    4.48
   0 -36 -15   48.80    4.56
   0  36  15   34.82    3.54
   0 -36  15   53.80    3.63
   0  37   0   -1.79    3.22
   0  37   0    1.50    1.69
   0 -37   0    4.72    2.98
   0 -37   0    4.46    1.82
   0  37  -1    3.64    3.10
   0  37   1    0.31    3.66
   0 -37   1    5.32    2.65
   0 -37  -1    5.69    2.52
   0  37  -1   10.31    1.98
   0  37   1    6.39    1.88
   0 -37  -1    6.23    1.80
   0 -37   1    5.50    1.72
   0  37   2   -0.26    1.71
   0  37  -2    9.20    3.22
   0  37  -2   12.37    1.97
   0  37  -2    7.74    2.13
   0 -37  -2   11.92    3.10
   0  37   2    4.75    1.81
   0 -37  -2    8.32    1.83
   0 -37   2    5.77    1.74
   0  37  -3  115.56    5.78
   0  37   3  124.29    4.16
   0 -37  -3  123.06    5.55
   0  37   3  115.13    4.13
   0  37  -3  102.31    4.49
   0  37  -3  106.45    3.82
   0 -37  -3  111.29    3.68
   0 -37   3  108.81    3.86
   0  37   4    5.11    1.88
   0  37  -4    8.68    3.16
   0  37   4    5.11    1.89
   0  37  -4    5.11    1.76
   0 -37  -4   10.79    2.80
   0  37  -4    4.60    2.06
   0 -37   4    8.27    1.88
   0 -37  -4    5.19    1.60
   0  37   5   23.79    2.41
   0  37  -5   23.09    3.28
   0  37   5   18.22    2.31
   0  37  -5   16.03    2.54
   0 -37  -5   27.65    3.49
   0  37  -5   20.00    2.17
   0 -37   5   18.06    2.24
   0  37  -6    2.01    2.54
   0  37   6    1.13    1.70
   0  37   6    3.95    1.93
   0 -37  -6    5.75    2.72
   0  37  -6   -1.29    2.25
   0  37  -6    0.68    1.55
   0 -37   6    4.02    1.96
   0  37   7    4.59    1.88
   0  37  -7    7.89    2.68
   0  37  -7    3.82    2.32
   0 -37  -7    8.21    2.92
   0  37   7    5.68    2.04
   0 -37   7    8.26    2.00
   0  37   8    6.00    1.92
   0  37  -8   11.78    2.90
   0  37   8    5.05    2.10
   0  37  -8    6.07    2.31
   0 -37  -8    7.72    2.83
   0 -37   8    4.96    1.93
   0  37  -9   14.02    2.90
   0  37   9   11.19    2.22
   0  37   9   14.68    2.47
   0 -37  -9   17.13    3.18
   0  37  -9   13.66    2.99
   0 -37   9   16.56    2.32
   0  37  10    8.93    2.32
   0  37 -10    9.24    2.88
   0 -37 -10   14.13    3.15
   0  37 -10   13.40    2.89
   0  37  10    8.46    2.08
   0 -37  10    6.59    2.09
   0  37  11   11.56    2.43
   0  37 -11   16.90    3.15
   0  37  11   10.86    2.56
   0  37 -11   12.93    2.98
   0 -37 -11   13.97    3.15
   0 -37  11   10.06    2.24
   0  37  12   13.32    2.59
   0  37 -12   15.04    3.31
   0 -37 -12   12.81    3.53
   0  37 -12   10.64    3.26
   0  37  12   10.76    2.57
   0 -37  12    8.55    2.26
   0  37 -13    5.37    2.94
   0  37  13    8.63    2.44
   0  37  13   10.89    2.77
   0  37 -13   10.21    3.13
   0 -37 -13    8.80    3.26
   0 -37 -13    0.06    7.89
   0 -37  13    7.24    2.24
   0  37  14   10.75    2.78
   0  37 -14   20.78    3.60
   0  37  14   16.70    3.06
   0  37 -14   26.64    3.98
   0 -37 -14   20.40    3.47
   0 -37  14   17.49    2.79
   0  37 -15   18.32    3.66
   0 -37 -15   26.30    4.25
   0 -37  15   24.38    3.08
   0  38   0    9.24    1.98
   0 -38   0   13.42    1.94
   0  38  -1  160.83    6.83
   0  38  -1  133.36    4.30
   0 -38   1  129.45    5.96
   0 -38  -1  163.63    6.24
   0  38   1  154.21    4.67
   0 -38  -1  131.68    4.05
   0 -38   1  139.32    4.25
   0  38   2    7.65    1.84
   0  38  -2    7.58    2.90
   0  38   2    5.31    1.91
   0  38  -2    4.29    1.80
   0 -38  -2    8.86    2.95
   0 -38   2    2.56    1.71
   0 -38  -2    4.97    1.76
   0  38  -3   69.27    4.87
   0  38  -3   64.94    3.25
   0  38   3   67.41    3.45
   0  38  -3   54.50    3.51
   0 -38  -3   65.97    3.06
   0 -38   3   68.33    3.27
   0  38  -4    9.48    2.97
   0  38   4    8.09    2.02
   0  38   4    7.72    1.91
   0 -38  -4    7.28    2.97
   0  38  -4    3.27    1.84
   0  38  -4   10.09    2.49
   0 -38   4    6.88    1.91
   0 -38  -4    8.98    1.86
   0  38  -5   -1.24    2.84
   0  38   5    2.00    1.80
   0  38  -5   -0.25    2.13
   0 -38  -5    0.40    2.74
   0  38   5    0.27    1.77
   0  38  -5   -0.29    1.64
   0 -38   5   -0.86    1.69
   0  38   6    6.96    2.12
   0  38  -6   13.24    3.08
   0  38   6    4.30    1.94
   0  38  -6    5.55    2.38
   0 -38  -6    6.57    2.85
   0 -38   6    6.64    1.92
   0  38  -7    9.04    2.88
   0  38   7   13.76    2.45
   0  38   7   13.05    2.37
   0  38  -7    8.37    2.70
   0 -38  -7    4.24    2.84
   0 -38   7    6.25    1.86
   0  38  -8   -1.81    2.84
   0  38   8    1.75    1.99
   0 -38  -8    6.56    2.91
   0  38  -8    2.14    2.35
   0  38   8    1.56    1.99
   0 -38  -8   -3.95    7.98
   0 -38   8    3.45    1.93
   0  38   9   68.97    3.78
   0  38  -9   58.74    4.27
   0  38   9   58.55    3.55
   0 -38   9   62.63    3.41
   0  38 -10    0.51    2.50
   0  38  10    2.09    2.11
   0 -38 -10    2.70    3.05
   0  38  10    4.97    2.30
   0  38 -10    3.94    2.77
   0 -38  10    5.00    2.14
   0 -38 -10    1.31    6.79
   0  38  11   38.41    3.24
   0  38 -11   38.26    4.00
   0 -38 -11   28.54    3.74
   0  38  11   33.22    3.08
   0  38 -11   42.42    4.06
   0 -38  11   38.80    3.04
   0  38  12   15.86    2.84
   0  38 -12   18.21    3.34
   0 -38 -12   20.86    3.65
   0  38  12   17.28    2.99
   0  38 -12   18.46    3.41
   0 -38  12   17.36    2.55
   0  38  13   13.40    2.78
   0  38 -13   16.62    3.55
   0  38  13   12.60    2.68
   0  38 -13   13.76    3.38
   0 -38 -13   11.30    3.47
   0 -38  13   15.55    2.68
   0  38  14    1.30    2.44
   0  38 -14    3.79    2.97
   0  38  14    2.87    2.70
   0 -38 -14    1.87    3.41
   0 -38  14   -0.64    2.31
   0  39   0   -4.67    3.70
   0  39   0    1.50    1.81
   0 -39   0    1.61    2.88
   0 -39   0    1.22    1.73
   0  39  -1    5.08    3.50
   0  39   1    0.89    4.21
   0  39   1    2.74    1.70
   0 -39  -1    1.99    2.63
   0  39  -1    2.54    1.77
   0 -39   1    5.29    2.74
   0 -39   1    1.68    1.67
   0 -39  -1    3.19    1.79
   0  39  -2   17.63    3.81
   0 -39  -2   19.22    3.40
   0  39  -2   22.01    2.26
   0 -39   2   17.44    3.41
   0  39   2   24.66    2.45
   0 -39   2   24.53    2.39
   0 -39  -2   19.17    2.16
   0  39   3   23.92    2.48
   0  39  -3   28.11    3.93
   0  39   3   23.46    2.55
   0 -39  -3   17.49    3.06
   0  39  -3   21.40    2.39
   0  39  -3   19.34    2.83
   0 -39   3   21.04    2.43
   0 -39  -3   22.67    2.22
   0  39  -4   26.76    3.86
   0  39   4   31.28    2.74
   0 -39  -4   29.33    3.87
   0  39   4   30.46    2.80
   0  39  -4   25.10    2.44
   0  39  -4   19.60    2.78
   0 -39  -4   25.88    2.27
   0 -39   4   29.99    2.61
   0  39  -5   25.53    3.68
   0 -39  -5   20.29    3.30
   0  39   5   18.64    2.49
   0  39  -5   25.82    2.36
   0  39  -5   13.80    2.61
   0 -39   5   24.33    2.47
   0  39  -6   15.31    3.43
   0  39   6   16.05    2.39
   0  39   6   12.14    2.26
   0 -39  -6   16.26    3.31
   0  39  -6    8.45    2.53
   0 -39   6   11.42    2.19
   0  39  -7   32.46    4.15
   0  39   7   27.62    2.69
   0  39   7   24.95    2.70
   0  39  -7   24.75    3.11
   0 -39  -7   28.13    3.72
   0 -39   7   24.87    2.49
   0  39  -8    5.83    3.14
   0  39   8    3.76    2.07
   0  39  -8   -0.59    2.46
   0  39   8   -2.60    2.24
   0 -39  -8   -1.52    2.87
   0 -39  -8   -3.22    7.86
   0 -39   8    2.37    2.04
   0  39  -9    5.38    3.23
   0  39   9    2.45    2.02
   0  39   9    4.70    2.40
   0  39  -9    6.27    2.81
   0 -39  -9    5.18    3.26
   0 -39   9    0.27    2.00
   0 -39  -9   -1.06    8.06
   0  39 -10    5.31    3.01
   0  39  10    3.90    2.29
   0 -39 -10    0.55    2.96
   0  39  10    5.31    2.28
   0  39 -10    4.04    2.75
   0 -39 -10   -2.88    7.42
   0 -39  10    1.56    2.15
   0  39  11    5.17    2.32
   0  39 -11    6.22    3.02
   0  39 -11    4.87    3.02
   0 -39 -11    3.01    3.09
   0  39  11    5.30    2.68
   0 -39  11    2.37    2.16
   0  39  12   -1.25    2.36
   0  39 -12    3.06    2.79
   0 -39 -12    2.75    3.21
   0  39 -12    3.69    2.83
   0  39  12    2.61    2.47
   0 -39  12    1.41    2.12
   0 -39 -12    4.83    8.11
   0  39 -13    1.69    2.91
   0  39  13   -0.60    2.51
   0 -39 -13    3.83    3.23
   0  39  13    2.25    2.46
   0  39 -13    1.69    2.92
   0 -39  13    3.63    2.25
   0 -39 -13    1.73    8.18
   0  40   0  154.28    4.83
   0 -40   0  152.19    6.52
   0 -40   0  143.43    4.45
   0  40  -1    6.47    3.61
   0  40   1    0.07    4.12
   0 -40  -1    2.54    2.74
   0 -40   1    2.44    3.04
   0  40   1    4.80    2.03
   0  40  -1    6.37    1.89
   0 -40   1    3.35    1.93
   0 -40  -1    2.85    1.83
   0  40  -2  117.71    6.18
   0 -40  -2  121.16    5.96
   0  40  -2  110.99    4.11
   0  40   2  113.14    4.28
   0 -40   2  102.49    3.94
   0 -40  -2  100.86    3.79
   0  40  -3   20.57    4.16
   0  40   3   17.00    2.34
   0  40   3   12.42    2.24
   0 -40  -3   13.87    3.19
   0  40  -3   10.40    2.45
   0  40  -3    9.10    2.11
   0 -40   3   13.92    2.24
   0 -40  -3   11.95    2.08
   0  40   4   34.08    2.82
   0  40  -4   31.93    3.97
   0  40  -4   35.06    2.75
   0  40  -4   26.76    3.12
   0 -40  -4   36.24    4.08
   0  40   4   31.47    2.88
   0 -40   4   31.42    2.73
   0  40   5   -1.49    1.96
   0  40  -5    1.36    2.97
   0  40   5    1.02    2.02
   0  40  -5    2.21    2.31
   0  40  -5   -0.43    1.69
   0 -40  -5   -0.18    2.93
   0 -40   5    0.25    1.92
   0  40  -6    7.35    3.30
   0  40   6    1.34    2.09
   0  40   6    0.11    2.04
   0  40  -6    2.70    2.40
   0 -40  -6    3.14    2.88
   0 -40   6    2.51    1.99
   0  40   7    5.46    2.21
   0  40  -7    5.49    3.30
   0  40   7    4.08    2.15
   0 -40  -7    6.70    3.04
   0  40  -7    2.72    2.66
   0 -40   7    6.38    2.21
   0  40   8   22.84    2.81
   0  40  -8   19.84    3.76
   0  40  -8   12.20    2.81
   0  40   8   23.37    2.76
   0 -40  -8   13.49    3.38
   0 -40   8   21.74    2.65
   0  40  -9   66.35    5.02
   0  40   9   58.75    3.76
   0  40  -9   58.03    4.38
   0 -40  -9   51.37    4.55
   0  40   9   49.70    3.64
   0 -40   9   50.52    3.41
   0  40 -10   32.11    4.16
   0  40  10   26.06    3.04
   0 -40 -10   27.39    3.90
   0  40 -10   24.47    3.48
   0  40  10   16.78    2.93
   0 -40  10   22.31    2.88
   0  40 -11    7.89    3.41
   0  40  11    4.28    2.38
   0 -40 -11    6.45    3.28
   0  40  11    5.16    2.53
   0  40 -11    4.86    2.81
   0 -40 -11   -1.42    8.09
   0 -40  11    6.79    2.39
   0  40  12   -1.97    2.42
   0  40 -12   -0.63    3.00
   0  40  12    2.31    2.51
   0  40 -12    1.32    3.02
   0 -40 -12    0.16    3.12
   0 -40  12    0.87    2.37
   0 -40 -12    1.03    7.98
   0  41   0    0.26    4.05
   0  41   0   -0.39    1.87
   0 -41   0    9.36    3.32
   0 -41   0    3.61    2.00
   0  41  -1   -1.08    3.97
   0  41  -1   -0.48    1.93
   0  41   1    1.99    1.90
   0 -41  -1   -0.94    2.95
   0 -41   1    4.00    3.22
   0 -41  -1   -0.13    1.71
   0 -41   1   -0.61    1.77
   0  41  -2   14.89    3.95
   0  41  -2    9.27    2.03
   0 -41   2    9.83    3.10
   0 -41  -2   17.40    3.61
   0  41   2   13.93    2.32
   0 -41  -2   17.38    2.18
   0 -41   2   14.64    2.26
   0  41  -3    4.51    3.11
   0 -41  -3    0.49    2.99
   0  41   3    0.49    1.87
   0  41  -3    1.98    1.83
   0 -41   3    0.13    1.91
   0 -41  -3    0.40    1.82
   0  41   4   24.34    2.69
   0  41  -4   31.33    4.18
   0  41  -4   27.10    2.64
   0  41  -4   18.45    2.97
   0  41   4   25.63    2.74
   0 -41  -4   16.94    3.37
   0 -41   4   19.81    2.52
   0  41  -5    2.51    3.33
   0  41   5    2.62    2.06
   0  41  -5    2.32    2.42
   0 -41  -5    4.28    3.12
   0  41   5    1.69    2.05
   0 -41   5    4.39    2.03
   0  41  -6   16.61    3.74
   0  41   6   12.68    2.49
   0 -41  -6    9.99    3.26
   0  41   6    9.68    2.48
   0  41  -6    7.57    2.54
   0 -41   6   15.08    2.41
   0  41   7    3.59    2.24
   0  41  -7    5.27    3.41
   0  41  -7    1.20    2.51
   0  41   7    6.65    2.41
   0 -41  -7    1.37    2.95
   0 -41   7    3.38    2.17
   0  41  -8   31.40    4.13
   0  41   8   32.79    3.10
   0  41  -8   29.74    3.61
   0  41   8   26.74    3.06
   0 -41  -8   23.48    3.93
   0 -41   8   32.53    3.02
   0  41  -9   15.61    3.85
   0  41   9    6.10    2.47
   0  41   9    5.47    2.35
   0 -41  -9    3.90    3.21
   0  41  -9    6.01    2.83
   0 -41   9    9.60    2.38
   0 -41  -9   -0.12    8.40
   0  41 -10    8.76    3.47
   0  41  10    4.87    2.36
   0 -41 -10    4.78    3.56
   0  41 -10    8.81    3.12
   0  41  10    6.92    2.59
   0 -41  10    2.59    2.28
   0 -41 -10   -2.70    8.23
   0  41  11    6.18    2.48
   0  41 -11   15.22    3.72
   0 -41 -11   17.48    3.62
   0 -41 -11   -0.67    8.56
   0 -42   0   39.48    4.24
   0  42   0   36.42    3.00
   0 -42   0   42.55    2.97
   0  42   1   72.98    3.80
   0 -42   1   72.70    5.38
   0  42  -1   73.36    3.63
   0 -42  -1   78.05    5.39
   0 -42  -1   66.79    3.46
   0  42  -2   54.67    5.53
   0  42  -2   47.36    3.15
   0 -42   2   37.60    4.27
   0  42   2   43.65    3.19
   0 -42  -2   38.41    4.25
   0 -42   2   50.15    3.15
   0 -42  -2   44.97    3.01
   0  42  -3   53.07    5.15
   0 -42  -3   52.51    4.60
   0  42  -3   46.39    3.14
   0  42   3   59.63    3.56
   0 -42   3   50.09    3.29
   0 -42  -3   53.06    3.17
   0  42  -4    1.74    3.48
   0  42  -4    2.26    1.99
   0  42  -4    3.42    2.44
   0 -42  -4   -0.15    2.98
   0  42   4   -1.73    2.30
   0 -42   4    2.92    2.03
   0  42  -5   28.39    4.26
   0  42   5   31.07    2.95
   0  42  -5   26.24    3.31
   0 -42  -5   29.07    4.08
   0  42   5   30.91    3.20
   0 -42   5   25.67    2.77
   0  42  -6    0.43    3.57
   0  42   6    2.31    2.14
   0  42  -6    5.37    2.76
   0  42   6    4.20    2.39
   0 -42  -6    2.00    3.34
   0 -42   6    2.68    2.13
   0  42  -7    4.54    3.47
   0  42   7    7.61    2.42
   0  42  -7    2.96    2.70
   0  42   7    8.86    2.37
   0 -42  -7    9.40    3.25
   0 -42   7    6.76    2.27
   0  42  -8   37.67    4.59
   0  42   8   26.44    3.01
   0  42   8   24.60    3.13
   0  42  -8   27.46    3.62
   0 -42  -8   24.74    3.82
   0 -42   8   30.09    3.03
   0  42  -9   -1.33    3.41
   0  42   9    1.33    2.49
   0  42   9    0.93    2.39
   0 -42  -9    4.30    3.37
   0  42  -9    0.85    2.84
   0 -42  -9   -3.00    8.52
   0 -42   9   -1.18    2.31
   0  42  10   27.64    3.31
   0  42 -10   33.92    4.39
   0  43   0    3.62    4.98
   0  43   0    6.05    2.17
   0 -43   0    6.94    3.33
   0 -43   0    2.91    2.04
   0  43  -1    3.18    4.19
   0 -43   1    6.39    3.32
   0  43   1    9.84    2.30
   0 -43  -1    6.13    3.39
   0  43  -1    7.25    2.32
   0 -43   1    7.12    2.17
   0 -43  -1    7.51    2.17
   0  43  -2    3.42    3.97
   0  43  -2    7.56    2.10
   0 -43   2   12.23    3.75
   0 -43  -2    2.61    3.28
   0  43   2    5.04    2.28
   0 -43   2    7.10    2.21
   0 -43  -2    5.50    2.03
   0  43  -3    7.82    4.05
   0  43   3    6.98    2.43
   0 -43   3    5.62    3.47
   0  43  -3    7.63    2.09
   0 -43  -3    9.22    3.43
   0 -43   3    7.22    2.21
   0  43  -4   19.95    4.21
   0 -43  -4   19.23    3.88
   0  43   4   19.13    2.79
   0 -43   4   18.45    2.60
   0  43   5    7.62    2.32
   0  43  -5    7.66    3.68
   0  43  -5    3.88    2.59
   0 -43  -5    4.66    3.21
   0  43   5    6.41    2.47
   0 -43   5    7.53    2.33
   0  43   6    5.14    2.27
   0  43  -6    8.46    3.82
   0 -43  -6    3.45    3.21
   0  43  -6    2.88    2.67
   0  43   6    1.30    2.32
   0 -43   6    3.69    2.22
   0  43  -7    3.56    3.57
   0  43   7    2.53    2.07
   0  43  -7   -0.46    2.72
   0  43   7    3.55    2.42
   0 -43  -7    2.08    3.27
   0 -43   7    3.53    2.35
   0  43   8   17.36    2.70
   0  43  -8   15.49    4.13
   0  43   8   13.83    2.80
   0 -43  -8   21.37    3.93
   0  43  -8   14.81    3.41
   0 -43   8   17.88    2.78
   0  44   0   15.99    2.45
   0 -44   0   17.52    3.83
   0 -44   0   15.88    2.44
   0  44   1   73.60    4.03
   0 -44  -1   74.44    5.40
   0  44  -1   77.12    3.89
   0 -44   1   64.64    5.12
   0 -44   1   73.59    3.77
   0 -44  -1   68.51    3.51
   0  44  -2   -1.24    4.44
   0 -44  -2    3.62    3.19
   0 -44   2    6.91    3.56
   0  44   2    2.36    2.19
   0  44  -2    3.06    1.98
   0 -44  -2    3.27    2.03
   0 -44   2    3.64    2.14
   0  44  -3   28.30    4.61
   0 -44  -3   21.21    4.13
   0  44  -3   26.91    2.73
   0 -44   3   18.59    3.95
   0  44   3   26.49    3.02
   0 -44   3   26.97    2.92
   0  44  -4   38.78    4.88
   0 -44  -4   37.58    4.91
   0 -44   4   31.36    4.58
   0  44   4   47.40    3.48
   0 -44   4   52.14    3.42
   0  44  -5    0.93    3.57
   0 -44  -5    7.52    3.50
   0  44   5    4.09    2.33
   0  44  -5    4.55    2.67
   0 -44   5    3.92    2.31
   0  44   6   32.39    3.14
   0  44  -6   28.62    4.58
   0  44  -6   18.84    3.33
   0 -44  -6   32.94    4.33
   0  44   6   15.75    2.89
   0 -44   6   24.52    2.80
   0  44   7   10.46    2.61
   0  44  -7   10.57    4.04
   0 -44  -7    6.83    3.50
   0  45   0    1.13    2.18
   0 -45   0   -1.69    3.50
   0 -45   0    0.25    1.97
   0  45  -1    3.13    4.42
   0 -45   1    1.18    3.50
   0 -45  -1   -0.13    3.42
   0  45  -1    0.47    2.09
   0  45   1    2.30    2.15
   0 -45   1    2.23    2.12
   0 -45  -1    0.76    2.12
   0  45  -2    1.29    4.47
   0  45   2    0.31    2.26
   0 -45  -2   -0.62    3.14
   0 -45   2    2.84    3.56
   0  45  -2    1.43    2.12
   0 -45   2   -0.53    2.11
   0 -45  -2    1.46    2.03
   0  45  -3    8.73    4.76
   0 -45  -3   10.93    3.91
   0  45  -3   10.91    2.39
   0 -45   3   10.05    3.77
   0  45   3    9.57    2.49
   0 -45   3   12.44    2.47
   0  45  -4    2.51    4.24
   0 -45   4    0.29    2.16
   0  45   4   -2.96    2.59
   0 -45  -4   -4.96    3.57
   1   0 -26    2.54    2.86
   1   0 -26   -0.17    2.82
  -1   0  26    2.16    2.50
   1   0 -25    1.85    2.54
   1   0 -25    8.43    2.81
  -1   0  25    2.89    2.17
   1   0 -24    2.07    2.47
   1   0 -24    3.09    2.57
  -1   0  24    0.05    2.21
   1   0 -23   22.54    2.89
   1   0 -23   19.75    2.76
  -1   0  23   22.53    2.62
   1   0 -22    3.34    2.19
   1   0 -22    1.20    2.15
  -1   0  22    1.70    1.91
   1   0 -21    6.43    2.20
   1   0 -21    4.74    1.92
  -1   0  21    5.56    1.89
   1   0 -20    2.37    1.94
   1   0 -20    2.39    1.86
  -1   0  20    0.61    1.65
   1   0 -19  201.02    5.45
  -1   0  19  204.96    4.62
   1   0 -18   -0.49    1.69
   1   0 -18    1.16    1.67
  -1   0  18   -0.21    1.38
   1   0 -17  369.40    6.77
   1   0 -17  388.20    6.83
  -1   0  16    0.16    0.90
   1   0 -16   -0.11    1.38
   1   0 -16   -0.70    0.91
   1   0 -16   -0.89    1.39
   1   0 -16   -0.42    1.10
  -1   0  16    0.56    1.27
  -1   0  15  567.25    5.52
   1   0 -15  503.85    7.28
   1   0 -15  569.39    5.42
   1   0 -15  504.97    7.12
  -1   0  15  545.66    6.10
   1   0 -15  521.63    6.40
  -1   0  14   -0.31    0.75
   1   0 -14   -0.47    0.77
   1   0 -14    1.14    1.21
   1   0 -14    1.23    1.19
   1   0 -14   -0.04    0.93
  -1   0  14   -0.43    1.06
  -1   0  13    0.92    0.69
   1   0 -13    2.50    0.75
   1   0 -13    1.52    1.08
  -1   0  13    3.33    1.06
   1   0 -13    1.87    0.89
  -1   0  12   -0.43    0.61
   1   0 -12    0.88    1.02
   1   0 -12    0.13    0.61
   1   0 -12    1.25    1.01
  -1   0  12    0.42    0.97
   1   0 -12   -1.09    0.83
  -1   0  11  471.39    3.94
   1   0 -11  470.46    4.23
   1   0 -11  440.71    5.67
   1   0 -11  452.59    5.59
  -1   0  11  467.46    4.67
   1   0 -11  450.67    4.88
  -1   0  10    0.64    0.48
   1   0 -10    0.03    0.54
   1   0 -10   -1.11    0.92
   1   0 -10    0.49    0.85
   1   0 -10    0.96    0.72
  -1   0  10    0.03    0.80
  -1   0   9   54.51    1.24
   1   0  -9   50.38    1.88
   1   0  -9   50.94    1.33
   1   0  -9   47.40    1.77
   1   0  -9   53.56    1.60
  -1   0   9   53.32    1.55
  -1   0   8    0.19    0.35
   1   0  -8    1.25    0.73
   1   0  -8   -0.13    0.42
   1   0  -8    0.95    0.66
   1   0  -8   -0.04    0.51
  -1   0   8   -0.08    0.59
  -1   0   7   79.68    1.27
   1   0  -7   81.97    1.47
   1   0  -7   71.86    1.93
   1   0  -7   73.86    1.87
   1   0  -7   69.59    1.54
  -1   0   7   72.06    1.46
  -1   0   6    0.15    0.29
   1   0  -6   -0.12    0.37
   1   0  -6   -0.22    0.58
   1   0  -6    0.80    0.54
  -1   0   6    0.28    0.41
   1   0  -6    1.13    0.48
  -1   0   5  159.34    1.46
   1   0  -5  144.12    2.19
   1   0  -5  159.29    1.78
   1   0  -5  143.41    2.14
  -1   0   5  153.05    1.72
   1   0  -5  155.64    1.78
  -1   0   4   -0.10    0.21
   1   0  -4    0.31    0.34
   1   0  -4    0.39    0.41
   1   0  -4    0.05    0.45
  -1   0   4    0.23    0.31
   1   0  -4   -0.08    0.29
  -1   0   3    1.93    0.22
   1   0  -3    1.71    0.32
   1   0  -3    1.75    0.30
   1   0  -3    2.03    0.35
  -1   0   3    1.95    0.26
  -1   0   2    0.15    0.12
   1   0  -2   -0.01    0.17
  -1   0   2   -0.16    0.13
  -1   0  -1  430.33    2.29
   1   0   1  423.77    1.99
   1   0   2   -0.01    0.18
  -1   0  -2    0.13    0.29
  -1   0  -2    0.10    0.22
  -1   0  -2    0.81    0.32
   1   0   2    0.20    0.24
   1   0   3   17.15    0.54
  -1   0  -3   17.65    0.41
  -1   0  -3   15.94    0.67
   1   0   3   15.94    0.66
  -1   0  -3   15.37    0.72
   1   0   4    0.20    0.31
  -1   0  -4    0.14    0.55
  -1   0  -4    0.09    0.23
  -1   0  -4    0.30    0.44
   1   0   4   -0.30    0.47
  -1   0  -4   -0.15    0.44
   1   0   5    0.56    0.32
  -1   0  -5    0.20    0.55
  -1   0  -5    0.46    0.26
  -1   0  -5    0.35    0.47
   1   0   5    0.37    0.48
  -1   0  -5   -0.29    0.49
   1   0   6    0.22    0.36
  -1   0  -6    0.51    0.63
  -1   0  -6    0.05    0.29
  -1   0  -6   -0.40    0.54
   1   0   6   -0.17    0.53
  -1   0  -6   -0.11    0.48
   1   0   7    5.52    0.54
  -1   0  -7    4.12    0.44
  -1   0  -7    4.47    0.83
  -1   0  -7    4.69    0.73
   1   0   7    5.11    0.72
  -1   0  -7    3.57    0.73
   1   0   8    0.06    0.45
  -1   0  -8    0.18    0.38
  -1   0  -8   -0.26    0.79
  -1   0  -8    0.46    0.73
   1   0   8   -0.34    0.70
  -1   0  -8    0.98    0.74
   1   0   9   27.64    1.09
  -1   0  -9   30.90    0.97
  -1   0  -9   29.66    1.64
  -1   0  -9   33.23    1.57
  -1   0  -9   30.78    1.51
   1   0   9   31.64    1.40
   1   0  10    0.59    0.56
  -1   0 -10   -0.18    0.46
  -1   0 -10    0.65    0.92
  -1   0 -10   -0.09    0.88
   1   0  10   -0.21    0.83
  -1   0 -10   -0.31    0.83
   1   0  11  372.80    4.07
  -1   0 -11  377.82    3.53
  -1   0 -11  376.29    5.59
  -1   0 -11  375.74    5.22
  -1   0 -11  374.02    5.12
   1   0  11  393.11    4.66
   1   0  12   -0.77    0.78
  -1   0 -12   -0.69    0.61
  -1   0 -12    0.50    1.14
  -1   0 -12    0.36    1.03
  -1   0 -12    0.66    0.94
   1   0  12    0.08    0.98
   1   0  13  683.26    6.07
  -1   0 -13  650.48    7.99
  -1   0 -13  669.47    5.17
  -1   0 -13  658.18    7.56
  -1   0 -13  670.22    7.41
   1   0  13  700.34    6.77
   1   0  14   -0.19    0.90
  -1   0 -14    0.71    0.73
  -1   0 -14   -1.88    1.44
  -1   0 -14    1.11    1.27
   1   0  14   -0.34    1.08
  -1   0 -14    2.19    1.17
   1   0  15  594.39    6.31
  -1   0 -15  537.21    7.95
  -1   0 -15  532.57    7.41
   1   0  15  564.47    6.67
  -1   0 -15  569.55    7.33
  -1   0 -16    0.80    1.58
  -1   0 -16   -0.25    1.44
  -1   0 -16    0.59    1.39
   1   0  16    0.45    1.41
  -1   0 -17  377.15    6.87
   1   0  17  384.15    6.07
  -1   0 -17  385.57    6.50
  -1   0 -18    2.47    1.88
  -1   0 -18   -0.38    1.73
   1   0  18   -2.65    1.70
  -1   0 -19   56.89    3.43
  -1   0 -19   54.78    3.22
   1   0  19   53.46    2.92
  -1   0 -20   -0.38    2.05
  -1   0 -20    1.42    1.87
   1   0  20   -0.42    1.78
  -1   0 -21    1.68    2.26
  -1   0 -21   -0.20    2.22
   1   0  21   -2.50    1.97
  -1   0 -22    0.42    2.31
  -1   0 -22    0.05    2.12
   1   0  22    2.11    2.08
  -1   0 -23   10.35    2.71
  -1   0 -23   14.63    2.85
   1   0  23   15.00    2.55
  -1   0 -24   -4.02    2.77
  -1   0 -24    2.91    2.78
   1   0  24    1.22    2.27
  -1   0 -25    4.47    3.09
  -1   0 -25    9.24    2.97
   1   0  25    2.01    2.41
   1  -1 -26   14.28    3.29
   1   1 -26   11.81    3.17
   1  -1 -26    9.45    3.03
   1   1 -26   17.29    3.22
  -1  -1  26   14.24    2.65
  -1   1  26   15.36    2.73
   1  -1 -25    6.20    2.79
   1   1 -25    1.85    2.63
   1   1 -25    3.48    2.73
   1  -1 -25    8.92    2.83
  -1   1  25    3.76    2.25
  -1  -1  25    7.93    2.57
   1  -1 -24    7.29    2.75
   1   1 -24    9.32    2.85
   1   1 -24    8.38    2.51
   1  -1 -24    9.21    2.71
  -1  -1  24    3.04    2.10
  -1   1  24    6.02    2.18
   1   1 -23   10.11    2.50
   1  -1 -23    9.94    2.49
   1   1 -23    9.79    2.60
   1  -1 -23   11.35    2.47
  -1   1  23   10.97    2.21
  -1  -1  23   11.14    2.23
   1  -1 -22   10.63    2.56
   1   1 -22    9.27    2.53
   1  -1 -22    6.19    2.30
   1   1 -22    6.16    2.36
  -1   1  22    7.82    1.96
  -1  -1  22    9.31    2.09
   1  -1 -21   -3.80    2.03
   1   1 -21    3.00    1.95
   1   1 -21   -2.64    1.87
   1  -1 -21   -0.60    1.92
  -1   1  21    1.66    1.81
  -1  -1  21    2.74    1.69
   1   1 -20    2.43    2.08
   1  -1 -20    2.16    1.95
   1   1 -20    4.84    2.12
   1  -1 -20    4.79    2.02
  -1  -1  20   -0.47    1.71
  -1   1  20   -0.07    1.60
   1  -1 -19    2.68    1.78
   1   1 -19    3.23    1.95
   1  -1 -19   -0.24    1.78
   1   1 -19    5.28    2.00
  -1  -1  19    0.50    1.67
  -1   1  19    2.62    1.77
   1   1 -18    1.34    1.61
   1  -1 -18    5.71    1.95
   1  -1 -18    4.52    1.72
   1   1 -18    4.01    1.80
  -1   1  18    3.25    1.49
  -1  -1  18    2.28    1.46
   1   1 -17   65.37    3.18
   1  -1 -17   58.81    3.07
   1  -1 -17   57.31    3.02
   1   1 -17   66.56    3.12
  -1  -1  17   67.04    2.66
   1  -1 -17   68.32    2.81
  -1   1  17   66.52    2.68
  -1   1  16   23.26    1.53
   1  -1 -16   23.15    2.18
   1   1 -16   24.99    1.46
   1  -1 -16   22.97    1.37
   1   1 -16   19.73    1.98
   1   1 -16   25.07    2.08
   1  -1 -16   24.18    2.10
   1  -1 -16   27.55    1.89
  -1   1  16   21.05    1.67
  -1  -1  16   22.54    1.80
   1   1 -16   21.04    1.68
  -1  -1  15  139.53    2.82
  -1   1  15  147.67    2.96
   1  -1 -15  130.18    3.84
   1   1 -15  125.24    3.77
   1  -1 -15  129.37    2.66
   1   1 -15  135.46    2.78
   1  -1 -15  131.25    3.78
   1   1 -15  137.44    3.84
   1  -1 -15  134.29    3.42
   1   1 -15  125.96    3.20
  -1   1  15  133.21    3.22
  -1  -1  15  131.47    3.20
  -1   1  14  193.91    3.24
   1  -1 -14  180.54    4.31
   1   1 -14  174.99    4.21
   1  -1 -14  189.35    3.09
   1   1 -14  199.88    3.17
   1  -1 -14  176.89    4.11
   1   1 -14  181.27    4.15
  -1   1  14  192.66    3.56
   1  -1 -14  179.59    3.72
  -1  -1  14  190.83    3.57
   1   1 -14  189.12    3.71
  -1  -1  13  476.14    4.44
   1  -1 -13  460.50    6.44
   1   1 -13  449.59    6.30
   1  -1 -13  472.16    4.62
   1   1 -13  474.45    4.64
   1  -1 -13  454.04    6.18
   1   1 -13  454.42    6.18
  -1   1  13  472.41    5.18
  -1  -1  13  475.02    5.21
   1  -1 -13  457.92    5.58
   1   1 -13  459.63    5.38
  -1   1  12  214.82    2.93
   1   1 -12  209.13    3.02
   1  -1 -12  204.83    2.94
   1   1 -12  199.47    4.07
   1  -1 -12  203.00    4.16
   1   1 -12  195.99    3.96
   1  -1 -12  216.19    4.14
  -1  -1  12  204.69    3.34
   1  -1 -12  200.41    3.55
  -1   1  12  206.50    3.34
   1   1 -12  199.48    3.43
  -1  -1  11   61.21    1.44
  -1   1  11   58.04    1.53
   1  -1 -11   56.69    1.57
   1   1 -11   60.73    1.63
   1   1 -11   51.89    2.13
   1  -1 -11   57.52    2.26
   1  -1 -11   56.90    2.14
   1   1 -11   54.97    2.12
  -1   1  11   62.06    1.88
   1   1 -11   64.53    1.91
   1  -1 -11   57.13    1.91
  -1  -1  11   60.94    1.85
  -1  -1  10   19.95    0.94
   1  -1 -10   15.93    0.89
   1  -1 -10   13.32    1.30
   1   1 -10   14.43    1.25
   1   1 -10   15.63    1.26
   1  -1 -10   16.59    1.31
   1  -1 -10   14.59    1.07
   1   1 -10   17.01    1.07
  -1  -1  10   18.66    1.24
  -1   1  10   15.61    1.13
  -1   1   9   42.00    1.15
  -1  -1   9   39.77    1.05
   1   1  -9   39.26    1.20
   1   1  -9   37.99    1.66
   1  -1  -9   38.86    1.73
   1  -1  -9   41.68    1.22
   1  -1  -9   39.73    1.63
   1   1  -9   38.41    1.62
  -1   1   9   41.33    1.40
  -1  -1   9   41.69    1.37
   1   1  -9   42.27    1.42
   1  -1  -9   40.16    1.42
  -1  -1   8    2.15    0.39
  -1   1   8    1.53    0.40
   1  -1  -8    1.20    0.70
   1   1  -8    1.98    0.52
   1   1  -8    1.78    0.72
   1  -1  -8    1.82    0.48
   1  -1  -8    2.09    0.72
   1   1  -8    1.59    0.68
   1  -1  -8    3.40    0.64
   1   1  -8    3.02    0.60
  -1  -1   8    2.27    0.63
  -1   1   8    2.30    0.60
  -1   1   7  195.50    2.03
  -1  -1   7  189.00    1.81
   1  -1  -7  186.54    2.26
   1   1  -7  171.62    2.13
   1   1  -7  174.94    2.80
   1  -1  -7  179.80    2.85
   1   1  -7  172.04    2.75
   1  -1  -7  167.11    2.71
  -1  -1   7  183.95    2.29
   1   1  -7  176.48    2.26
  -1   1   7  184.02    2.26
   1  -1  -7  181.26    2.47
  -1   1   6   39.29    0.89
  -1  -1   6   38.69    0.78
   1   1  -6   35.23    1.24
   1  -1  -6   36.21    1.31
   1  -1  -6   38.50    0.99
   1   1  -6   37.76    0.98
   1  -1  -6   33.63    1.23
   1   1  -6   36.15    1.25
  -1   1   6   39.40    1.01
   1   1  -6   34.80    0.96
  -1  -1   6   37.04    1.00
   1  -1  -6   35.06    1.08
  -1  -1   5   75.53    0.97
   1   1  -5   76.70    1.27
   1  -1  -5   63.56    1.52
   1   1  -5   64.34    1.48
   1  -1  -5   68.27    1.51
   1   1  -5   69.52    1.55
  -1   1   5   52.23    1.14
  -1  -1   5   66.24    1.19
   1   1  -5   65.47    1.14
  -1   1   5   66.15    1.16
  -1  -1   4  986.55    3.01
  -1   1   4  994.87    3.49
   1   1  -4  957.61    4.06
   1   1  -4  969.36    4.68
   1  -1  -4  960.29    4.87
   1  -1  -4  648.77    3.63
   1   1  -4  911.86    4.80
  -1   1   4  673.63    3.39
   1  -1  -4  900.17    4.78
  -1   1   4  934.48    3.60
  -1  -1   4  962.78    3.89
  -1  -1   3   37.81    0.56
  -1   1   3   37.63    0.63
   1  -1  -3   33.52    1.00
   1   1  -3   37.64    0.82
   1   1  -3   36.13    0.86
  -1   1   3   35.59    0.66
   1  -1  -3   37.31    0.92
  -1   1   3   37.04    0.63
  -1  -1   3   35.60    0.73
  -1   1   2   17.61    0.41
   1  -1  -2   16.63    0.46
   1   1  -2   17.73    0.46
   1   1  -2   18.52    0.50
   1  -1  -2   16.12    0.52
  -1  -1   2   16.68    0.43
  -1  -1  -1  335.46    2.10
  -1   1  -1  333.90    2.05
   1   1   1  341.66    1.85
   1   1   1  325.67    1.86
  -1  -1  -1  327.16    2.15
  -1   1  -1  321.13    2.06
   1  -1   1  334.55    1.72
   1  -1   2  227.59    1.55
   1   1   2  217.44    1.65
  -1   1  -2  219.61    1.29
  -1   1  -2  212.39    2.01
  -1  -1  -2  200.09    2.03
  -1   1  -2  208.46    1.76
  -1  -1  -2  217.11    1.72
   1  -1   2  212.82    1.66
  -1  -1  -2  206.35    2.02
  -1   1  -2  214.04    1.96
   1   1   2  211.89    1.70
   1   1   3   86.34    1.16
   1  -1   3   93.23    1.10
  -1  -1  -3   78.77    1.52
  -1   1  -3   86.03    1.53
  -1   1  -3   95.83    0.99
  -1   1  -3   95.62    1.42
  -1  -1  -3   94.35    1.39
  -1   1  -3   91.37    1.48
   1   1   3   91.12    1.30
  -1  -1  -3   90.95    1.55
   1  -1   3   81.23    1.28
   1   1   4    0.36    0.29
   1  -1   4    0.28    0.27
  -1  -1  -4    0.32    0.20
  -1   1  -4   -0.04    0.51
  -1  -1  -4    0.37    0.52
  -1   1  -4    0.72    0.27
  -1   1  -4    0.46    0.43
  -1  -1  -4    0.97    0.45
   1  -1   4    0.53    0.44
   1   1   4    0.42    0.44
  -1  -1  -4    0.88    0.50
  -1   1  -4    0.32    0.46
   1  -1   5    7.75    0.47
   1   1   5    7.99    0.54
  -1   1  -5    7.24    0.72
  -1   1  -5    6.90    0.42
  -1  -1  -5    7.52    0.37
  -1  -1  -5    7.51    0.67
  -1   1  -5    7.19    0.66
  -1   1  -5    6.01    0.64
  -1  -1  -5    6.15    0.66
   1   1   5    7.44    0.65
   1  -1   5    6.36    0.62
   1  -1   6   10.27    0.56
   1   1   6   10.63    0.61
  -1  -1  -6    9.98    0.46
  -1   1  -6   10.61    0.92
  -1   1  -6   12.20    0.55
  -1  -1  -6    5.51    0.87
  -1   1  -6    8.53    0.75
  -1  -1  -6   10.06    0.82
  -1  -1  -6    7.75    0.77
   1  -1   6    9.17    0.72
  -1   1  -6   11.54    0.85
   1   1   6   10.64    0.73
   1  -1   7  162.47    2.05
   1   1   7  155.44    2.11
  -1   1  -7  150.14    2.85
  -1  -1  -7  145.78    2.86
  -1   1  -7  161.82    1.86
  -1  -1  -7  158.29    1.71
  -1  -1  -7  156.01    2.67
  -1   1  -7  156.88    2.69
   1  -1   7  151.52    2.32
  -1  -1  -7  155.69    2.70
  -1   1  -7  156.40    2.64
   1   1   7  154.18    2.35
   1   1   8    3.74    0.54
   1  -1   8    4.35    0.56
  -1   1  -8    5.21    0.96
  -1   1  -8    4.88    0.51
  -1  -1  -8    4.07    0.46
  -1  -1  -8    2.63    0.90
  -1   1  -8    3.77    0.80
  -1  -1  -8    4.02    0.84
   1  -1   8    3.07    0.74
  -1  -1  -8    2.48    0.74
  -1   1  -8    6.13    0.83
   1   1   8    4.19    0.79
   1   1   9  245.72    3.02
   1  -1   9  243.01    2.85
  -1   1  -9  244.98    2.64
  -1  -1  -9  245.37    4.19
  -1  -1  -9  246.72    2.46
  -1   1  -9  236.53    4.01
  -1   1  -9  238.24    3.74
  -1  -1  -9  248.65    3.83
   1   1   9  249.46    3.39
  -1   1  -9  242.21    3.69
   1  -1   9  243.01    3.34
  -1  -1  -9  241.14    3.75
   1   1  10    5.23    0.71
   1  -1  10    5.18    0.70
  -1  -1 -10    5.02    0.60
  -1   1 -10    4.35    0.61
  -1   1 -10    4.91    1.16
  -1  -1 -10    7.28    1.17
  -1   1 -10    6.96    1.04
  -1  -1 -10    5.18    0.99
   1   1  10    6.34    1.00
   1  -1  10    6.54    1.02
  -1  -1 -10    5.21    0.91
  -1   1 -10    5.24    0.93
   1   1  11  301.90    3.74
   1  -1  11  295.69    3.55
  -1   1 -11  284.88    4.88
  -1  -1 -11  280.13    4.90
  -1  -1 -11  289.83    3.01
  -1   1 -11  296.96    3.22
  -1   1 -11  285.84    4.57
  -1  -1 -11  285.91    4.55
   1   1  11  303.54    4.12
   1  -1  11  298.14    4.08
  -1  -1 -11  290.67    4.54
  -1   1 -11  292.31    4.44
   1  -1  12   30.40    1.37
   1   1  12   30.61    1.42
  -1   1 -12   27.02    1.91
  -1  -1 -12   32.01    1.18
  -1  -1 -12   29.75    1.95
  -1   1 -12   28.62    1.18
  -1  -1 -12   27.85    1.75
  -1   1 -12   31.60    1.82
   1  -1  12   31.01    1.67
   1   1  12   26.12    1.57
  -1  -1 -12   29.14    1.72
  -1   1 -12   29.35    1.70
   1  -1  13  178.87    3.14
   1   1  13  185.38    3.28
  -1  -1 -13  185.27    2.69
  -1   1 -13  173.22    4.23
  -1   1 -13  178.45    2.79
  -1  -1 -13  173.20    4.27
  -1   1 -13  181.65    4.08
  -1  -1 -13  179.49    4.06
  -1   1 -13  173.66    3.78
   1  -1  13  188.55    3.63
  -1  -1 -13  175.73    3.92
   1   1  13  182.27    3.55
   1   1  14   49.71    1.95
   1  -1  14   45.08    1.82
  -1  -1 -14   46.06    2.52
  -1   1 -14   40.36    2.42
  -1   1 -14   44.92    1.58
  -1   1 -14   46.19    2.40
  -1  -1 -14   47.94    2.38
   1   1  14   43.09    2.06
  -1   1 -14   45.60    2.28
  -1  -1 -14   45.80    2.27
   1  -1  14   44.91    2.13
   1  -1  15   19.83    1.49
   1   1  15   19.92    1.55
  -1   1 -15   14.93    1.95
  -1  -1 -15   16.59    1.88
  -1   1 -15   17.42    1.83
  -1  -1 -15   15.47    1.83
  -1   1 -15   18.08    1.75
   1   1  15   20.66    1.74
  -1  -1 -15   17.03    1.76
   1  -1  15   20.93    1.82
   1   1  16   19.04    1.62
  -1   1 -16   19.28    2.19
  -1  -1 -16   19.06    2.26
  -1  -1 -16   16.63    1.90
  -1   1 -16   16.71    1.88
   1  -1  16   16.07    1.79
  -1  -1 -16   16.88    1.84
  -1   1 -16   17.47    1.81
   1   1  16   17.17    1.78
  -1   1 -17   14.05    2.23
  -1  -1 -17   11.28    2.16
  -1   1 -17   13.85    1.92
  -1  -1 -17    6.73    1.83
   1   1  17    9.98    1.79
  -1   1 -17    7.75    1.60
  -1  -1 -17    8.59    1.68
   1  -1  17   11.16    1.81
  -1  -1 -18   22.83    2.53
  -1   1 -18   25.58    2.70
  -1  -1 -18   23.83    2.27
  -1   1 -18   19.23    2.16
   1  -1  18   26.11    2.28
   1   1  18   23.30    2.19
  -1   1 -19   11.56    2.27
  -1  -1 -19    7.69    2.26
  -1  -1 -19   13.90    2.24
  -1   1 -19    7.53    1.91
   1  -1  19    7.34    1.89
   1   1  19    9.68    1.94
  -1   1 -20    8.00    2.42
  -1  -1 -20    8.15    2.26
  -1  -1 -20    5.69    2.06
  -1   1 -20    3.22    1.91
   1   1  20    5.88    1.88
   1  -1  20    6.77    1.95
  -1  -1 -21    3.69    2.23
  -1   1 -21   -1.24    2.35
  -1  -1 -21    2.07    2.13
  -1   1 -21    4.48    2.19
   1  -1  21    1.03    1.85
   1   1  21    0.22    1.87
  -1  -1 -22    4.61    2.48
  -1   1 -22    2.34    2.27
  -1   1 -22    5.68    2.43
  -1  -1 -22    1.51    2.13
   1  -1  22   -1.47    2.00
   1   1  22    0.84    1.97
  -1   1 -23   14.30    2.92
  -1  -1 -23   16.21    2.88
  -1   1 -23   15.24    2.71
  -1  -1 -23   20.48    3.09
   1   1  23   21.57    2.70
   1  -1  23   18.35    2.63
  -1  -1 -24    0.99    2.56
  -1   1 -24   -0.54    2.56
  -1   1 -24   -1.02    2.50
  -1  -1 -24    0.50    2.47
   1  -1  24   -2.34    2.50
   1   1  24    0.53    2.35
  -1  -1 -25   33.85    3.78
  -1   1 -25   23.14    3.56
  -1  -1 -25   24.58    3.50
  -1   1 -25   27.71    3.64
   1   1  25   32.94    3.35
   1  -1  25   25.91    3.19
   1   2 -26   11.90    3.19
   1  -2 -26    7.81    2.99
   1   2 -26    1.71    2.76
   1  -2 -26    8.43    3.08
  -1  -2  26    4.22    2.53
  -1   2  26    3.52    2.39
   1   2 -25   38.07    3.82
   1  -2 -25   23.13    3.36
   1   2 -25   30.41    3.49
   1  -2 -25   24.23    3.37
  -1   2  25   25.84    2.93
  -1  -2  25   32.21    3.12
   1  -2 -24   -0.67    2.39
   1   2 -24   -2.43    2.43
   1   2 -24    1.08    2.35
   1  -2 -24    1.30    2.18
  -1  -2  24    3.36    2.20
  -1   2  24   -0.16    2.00
   1   2 -23   11.61    2.50
   1  -2 -23   13.09    2.68
   1   2 -23   13.86    2.84
   1  -2 -23    6.04    2.50
  -1   2  23    8.18    2.22
  -1  -2  23   11.30    2.41
   1  -2 -22   32.74    3.17
   1   2 -22   29.25    2.89
   1   2 -22   21.47    2.82
   1  -2 -22   29.18    3.00
  -1  -2  22   25.33    2.52
  -1   2  22   35.49    2.66
   1   2 -21   -1.16    1.99
   1  -2 -21    2.55    2.02
   1   2 -21    2.84    2.21
   1  -2 -21   -1.98    2.07
  -1   2  21    0.52    1.89
  -1  -2  21   -1.34    1.79
   1  -2 -20   70.00    3.72
   1   2 -20   70.70    3.71
   1   2 -20   68.70    3.64
   1  -2 -20   69.13    3.57
  -1   2  20   76.29    3.17
  -1  -2  20   75.71    3.25
   1  -2 -19   67.30    3.58
   1   2 -19   67.26    3.43
   1   2 -19   63.80    3.36
   1  -2 -19   70.12    3.43
  -1  -2  19   65.57    2.96
  -1   2  19   77.49    3.09
   1  -2 -18  106.00    4.06
   1   2 -18  104.35    3.96
   1  -2 -18  116.89    4.16
   1   2 -18  107.30    3.96
  -1   2  18  116.24    3.45
  -1  -2  18  121.17    3.52
  -1   2  17    2.50    1.06
   1   2 -17    3.51    1.59
   1  -2 -17    4.50    1.73
   1   2 -17    1.98    1.49
   1  -2 -17    3.64    1.53
  -1   2  17    4.56    1.41
   1  -2 -17    3.43    1.36
  -1  -2  17    3.70    1.50
  -1   2  16  139.41    3.10
   1  -2 -16  124.41    3.99
   1   2 -16  120.12    3.90
   1   2 -16  135.68    2.93
   1  -2 -16  127.44    3.94
   1   2 -16  121.30    3.82
   1   2 -16  131.28    3.35
   1  -2 -16  133.21    3.57
  -1   2  16  136.55    3.35
  -1  -2  16  137.01    3.42
  -1   2  15   37.03    1.74
  -1  -2  15   34.65    1.52
   1   2 -15   36.90    1.65
   1   2 -15   31.65    2.15
   1  -2 -15   36.38    1.55
   1  -2 -15   34.01    2.29
   1   2 -15   29.25    2.11
   1  -2 -15   35.16    2.30
   1  -2 -15   34.85    2.01
  -1  -2  15   35.31    1.90
  -1   2  15   34.89    1.86
   1   2 -15   34.64    1.86
  -1   2  14   68.67    2.13
  -1  -2  14   76.66    1.96
   1  -2 -14   76.30    2.04
   1   2 -14   72.29    2.03
   1   2 -14   64.42    2.69
   1  -2 -14   66.03    2.90
   1   2 -14   72.61    2.79
   1  -2 -14   74.47    2.83
  -1  -2  14   76.07    2.40
   1   2 -14   74.04    2.37
   1  -2 -14   68.96    2.46
  -1   2  14   81.11    2.42
  -1  -2  13   36.19    1.35
   1   2 -13   27.16    1.85
   1  -2 -13   28.24    2.05
   1   2 -13   33.85    1.41
   1  -2 -13   32.21    1.38
   1   2 -13   35.21    2.00
   1  -2 -13   35.13    2.03
   1   2 -13   32.97    1.64
  -1  -2  13   37.01    1.73
  -1   2  13   35.19    1.68
   1  -2 -13   33.69    1.74
  -1  -2  12   39.25    1.29
  -1   2  12   40.71    1.43
   1   2 -12   39.44    2.01
   1   2 -12   42.46    1.48
   1  -2 -12   38.33    2.02
   1  -2 -12   44.51    1.46
   1   2 -12   36.91    1.96
   1  -2 -12   38.22    1.94
  -1  -2  12   42.53    1.70
   1  -2 -12   40.66    1.81
   1   2 -12   40.78    1.67
  -1   2  12   40.41    1.68
  -1  -2  11    0.43    0.47
  -1   2  11    0.39    0.56
   1   2 -11    0.43    0.59
   1   2 -11    0.79    0.92
   1  -2 -11    1.43    1.04
   1  -2 -11    1.44    0.63
   1  -2 -11    0.01    0.87
   1   2 -11    0.12    0.89
  -1  -2  11    0.49    0.82
   1   2 -11    0.13    0.68
   1  -2 -11    0.62    0.80
  -1   2  11    1.38    0.85
  -1  -2  10   21.79    0.83
  -1   2  10   24.23    1.02
   1   2 -10   21.86    1.01
   1   2 -10   22.13    1.45
   1  -2 -10   21.39    1.02
   1  -2 -10   19.44    1.43
   1  -2 -10   21.81    1.41
   1   2 -10   19.16    1.33
   1   2 -10   22.99    1.18
   1  -2 -10   17.69    1.14
  -1   2  10   20.36    1.20
  -1  -2  10   20.93    1.21
  -1  -2   9    0.09    0.39
  -1   2   9   11.14    0.72
   1   2  -9   11.53    1.12
   1  -2  -9   10.61    1.14
   1  -2  -9    0.03    0.51
   1   2  -9   11.66    0.80
   1  -2  -9   11.29    1.10
   1   2  -9    9.86    1.04
  -1   2   9   10.70    0.90
  -1  -2   9   12.58    0.96
   1  -2  -9   13.23    0.99
   1   2  -9   11.85    0.86
  -1   2   8  152.01    2.00
  -1  -2   8  148.79    1.67
   1   2  -8  132.25    2.62
   1  -2  -8  139.14    2.81
   1  -2  -8  151.11    2.10
   1   2  -8  149.33    2.14
   1   2  -8  137.57    2.66
   1  -2  -8  136.60    2.67
  -1  -2   8  144.22    2.20
   1   2  -8  138.79    2.15
  -1   2   8  146.23    2.17
   1  -2  -8  152.96    2.54
  -1  -2   7   46.75    0.90
  -1   2   7   47.74    1.08
   1   2  -7   44.38    1.51
   1  -2  -7   46.43    1.56
   1   2  -7   47.04    1.16
   1  -2  -7   45.13    1.12
   1  -2  -7   44.22    1.52
   1   2  -7   41.05    1.41
   1   2  -7   45.60    1.17
   1  -2  -7   46.62    1.38
  -1   2   7   42.59    1.17
  -1  -2   7   45.83    1.22
  -1   2   6   33.36    0.88
  -1  -2   6   33.61    0.68
   1   2  -6   33.94    0.96
   1  -2  -6   34.37    0.99
   1  -2  -6   32.67    1.27
   1   2  -6   29.99    1.18
   1   2  -6   29.15    1.16
   1  -2  -6   29.37    1.19
  -1   2   6   34.54    1.14
  -1   2   6   30.88    0.93
   1   2  -6   31.49    0.90
  -1  -2   6   30.89    0.96
  -1  -2   5  155.00    1.26
  -1   2   5  161.81    1.66
   1  -2  -5  152.84    2.37
   1   2  -5  149.20    2.15
   1  -2  -5  172.12    1.88
   1   2  -5  141.00    1.81
  -1   2   5  136.82    1.90
   1   2  -5  145.44    2.17
   1  -2  -5  145.55    2.21
   1   2  -5  145.51    1.62
  -1   2   5  153.50    1.68
  -1  -2   5  148.41    1.78
  -1  -2   4  251.27    1.41
  -1   2   4  245.48    1.90
   1   2  -4  247.20    2.08
   1  -2  -4  327.10    3.60
   1  -2  -4  270.41    2.16
   1   2  -4  231.60    2.36
   1   2  -4  224.73    2.47
   1  -2  -4  244.11    2.58
  -1   2   4  146.04    1.70
  -1  -2   4  238.74    2.01
  -1   2   4  247.57    1.83
  -1   2   3    4.32    0.30
   1   2  -3    4.39    0.38
   1   2  -3    3.62    0.34
   1  -2  -3    5.87    0.44
   1  -2  -3    7.29    0.87
   1  -2  -3    6.18    0.56
   1   2  -3    4.29    0.43
  -1   2   3    2.91    0.34
  -1  -2   3    4.17    0.35
  -1   2   3    4.70    0.29
  -1   2   2  219.69    1.48
   1  -2  -2  208.71    1.56
   1   2  -2  192.52    1.46
   1  -2  -2  201.45    1.76
  -1   2   2  233.13    1.61
   1   2  -2  211.33    1.72
  -1  -2   2  204.58    1.57
  -1   2   1 1739.33    4.00
   1  -2  -1 1611.10    3.70
  -1   2   0   90.67    0.97
  -1   2  -1  175.05    1.60
   1   2   1  176.86    1.43
   1  -2   1  190.53    1.31
  -1   2  -1  176.66    1.46
   1   2   1  175.29    1.45
   1  -2   1  171.12    1.24
  -1   2  -1  177.07    1.57
  -1  -2  -1  160.86    1.64
   1   2   2  135.85    1.41
  -1  -2  -2  173.62    2.26
  -1   2  -2  151.59    1.25
  -1   2  -2  141.90    1.70
  -1   2  -2  146.02    1.56
  -1  -2  -2  150.36    1.51
   1  -2   2  126.43    1.38
   1   2   2  133.42    1.41
  -1  -2  -2  150.72    1.79
  -1   2  -2  143.30    1.63
   1   2   3  153.32    1.60
   1  -2   3  150.27    1.33
  -1   2  -3  149.31    1.36
  -1  -2  -3  144.88    2.09
  -1   2  -3  138.09    1.95
  -1  -2  -3  152.56    1.80
  -1   2  -3  145.75    1.82
   1   2   3  136.83    1.62
  -1  -2  -3  145.99    1.99
   1  -2   3  140.72    1.58
  -1   2  -3  144.41    1.83
   1   2   4   13.12    0.58
   1  -2   4   14.71    0.52
  -1   2  -4   13.07    0.52
  -1  -2  -4   10.18    0.88
  -1   2  -4   10.81    0.78
  -1   2  -4   12.76    0.73
  -1  -2  -4   14.63    0.81
  -1  -2  -4   11.98    0.78
   1   2   4   14.85    0.71
  -1   2  -4   13.90    0.74
   1  -2   4   14.46    0.73
   1   2   5  100.84    1.56
   1  -2   5  107.36    1.36
  -1   2  -5   96.06    1.99
  -1  -2  -5  105.44    1.08
  -1  -2  -5   98.86    2.08
  -1   2  -5  108.70    1.40
  -1  -2  -5  106.88    1.91
  -1   2  -5  101.84    1.89
  -1  -2  -5  100.50    2.01
   1   2   5  100.52    1.67
   1  -2   5   98.14    1.63
  -1   2  -5   98.56    1.84
   1  -2   6  100.92    1.45
   1   2   6   94.38    1.61
  -1   2  -6   99.24    1.44
  -1  -2  -6   97.44    2.20
  -1  -2  -6  102.43    1.19
  -1   2  -6   91.87    2.09
  -1   2  -6   92.67    1.96
  -1  -2  -6   95.81    1.98
  -1   2  -6   97.49    1.99
   1  -2   6   93.97    1.75
   1   2   6   94.25    1.76
  -1  -2  -6  101.52    2.14
   1   2   7   89.93    1.67
   1  -2   7   93.95    1.51
  -1  -2  -7   95.05    1.27
  -1   2  -7   93.35    2.29
  -1   2  -7   91.03    1.49
  -1  -2  -7   89.10    2.28
  -1   2  -7   86.92    2.07
  -1  -2  -7   89.16    2.06
   1  -2   7   95.52    1.87
  -1   2  -7   87.22    2.02
   1   2   7   85.47    1.79
  -1  -2  -7   91.40    2.15
   1   2   8  144.23    2.24
   1  -2   8  154.73    2.09
  -1   2  -8  149.84    2.02
  -1  -2  -8  158.88    1.78
  -1  -2  -8  145.91    3.08
  -1   2  -8  149.08    3.06
  -1  -2  -8  157.25    2.88
  -1   2  -8  143.82    2.79
   1   2   8  146.09    2.49
  -1   2  -8  151.16    2.77
   1  -2   8  149.97    2.52
  -1  -2  -8  150.74    2.89
   1  -2   9   23.80    0.99
   1   2   9   23.37    1.08
  -1   2  -9   24.52    0.97
  -1  -2  -9   26.65    0.85
  -1  -2  -9   25.44    1.64
  -1   2  -9   24.73    1.54
  -1  -2  -9   23.28    1.39
  -1   2  -9   22.50    1.36
   1   2   9   25.95    1.33
  -1  -2  -9   26.15    1.48
   1  -2   9   24.58    1.29
  -1   2  -9   25.26    1.35
   1   2  10   64.72    1.73
   1  -2  10   65.25    1.61
  -1   2 -10   63.12    1.52
  -1  -2 -10   66.39    2.45
  -1   2 -10   61.16    2.29
  -1  -2 -10   69.44    1.39
  -1   2 -10   61.98    2.17
  -1  -2 -10   68.93    2.25
   1   2  10   63.43    1.90
  -1  -2 -10   65.43    2.22
  -1   2 -10   61.33    2.04
   1  -2  10   65.81    2.00
   1  -2  11   58.22    1.66
   1   2  11   62.75    1.82
  -1   2 -11   61.28    2.46
  -1   2 -11   60.35    1.57
  -1  -2 -11   58.93    2.48
  -1  -2 -11   63.20    1.43
  -1   2 -11   67.14    2.37
  -1  -2 -11   57.25    2.21
   1  -2  11   61.46    2.03
  -1   2 -11   52.80    2.03
  -1  -2 -11   64.64    2.31
   1   2  11   64.62    2.06
   1   2  12  237.98    3.58
   1  -2  12  242.85    3.37
  -1   2 -12  235.20    4.67
  -1  -2 -12  226.62    2.81
  -1   2 -12  242.99    3.15
  -1  -2 -12  230.39    4.75
  -1  -2 -12  232.06    4.37
  -1   2 -12  237.39    4.45
  -1   2 -12  247.39    4.25
  -1  -2 -12  233.55    4.34
   1  -2  12  238.24    3.85
   1   2  12  245.34    3.91
   1   2  13  185.50    3.35
   1  -2  13  186.33    3.17
  -1  -2 -13  177.81    2.59
  -1  -2 -13  175.88    4.33
  -1   2 -13  175.46    2.83
  -1   2 -13  171.91    4.22
  -1  -2 -13  178.50    4.06
  -1   2 -13  169.87    4.01
   1   2  13  181.50    3.55
   1  -2  13  178.01    3.55
  -1  -2 -13  170.87    3.92
  -1   2 -13  166.73    3.70
   1   2  14  488.90    5.59
   1  -2  14  516.58    5.52
  -1   2 -14  491.43    4.84
  -1   2 -14  444.23    6.94
  -1  -2 -14  434.82    6.97
  -1   2 -14  470.70    6.72
  -1  -2 -14  474.67    6.75
  -1   2 -14  470.18    6.29
   1  -2  14  470.82    5.84
   1   2  14  468.54    5.80
  -1  -2 -14  443.84    6.48
   1   2  15   25.91    1.64
  -1  -2 -15   29.88    2.34
  -1   2 -15   33.05    2.35
  -1   2 -15   22.01    1.97
  -1  -2 -15   25.13    2.02
  -1  -2 -15   27.48    2.04
   1   2  15   27.22    1.89
  -1   2 -15   26.58    1.94
   1  -2  15   30.15    1.97
   1   2  16  394.61    5.55
  -1   2 -16  365.60    6.88
  -1  -2 -16  367.99    6.93
  -1  -2 -16  376.99    6.50
  -1   2 -16  378.79    6.62
   1  -2  16  386.23    5.79
   1   2  16  388.29    5.82
  -1  -2 -16  399.86    6.56
  -1   2 -16  375.30    6.16
  -1  -2 -17    0.59    1.64
  -1   2 -17   -1.66    1.65
  -1   2 -17    0.69    1.46
  -1  -2 -17   -0.32    1.62
   1   2  17    2.43    1.48
  -1  -2 -17    2.34    1.47
   1  -2  17    1.57    1.57
  -1  -2 -18  161.96    5.12
  -1   2 -18  173.98    5.26
  -1   2 -18  150.58    4.78
  -1  -2 -18  171.79    5.00
   1   2  18  176.59    4.42
  -1  -2 -18  157.90    4.55
   1  -2  18  180.24    4.48
  -1   2 -19    0.99    1.89
  -1  -2 -19   -1.70    1.97
  -1   2 -19   -0.69    1.75
  -1  -2 -19    2.31    1.71
   1  -2  19   -2.51    1.83
   1   2  19   -0.81    1.63
  -1  -2 -20   38.45    3.24
  -1   2 -20   43.77    3.34
  -1   2 -20   33.14    2.94
  -1  -2 -20   40.30    3.14
   1   2  20   37.58    2.70
   1  -2  20   38.71    2.69
  -1  -2 -21   10.31    2.43
  -1   2 -21    8.62    2.44
  -1  -2 -21    8.61    2.34
  -1   2 -21    9.15    2.40
   1   2  21    9.89    2.08
   1  -2  21   13.90    2.25
  -1  -2 -22   -0.57    2.14
  -1   2 -22   -1.06    2.39
  -1   2 -22   -0.46    2.23
  -1  -2 -22   -1.06    2.11
   1   2  22    5.60    2.05
   1  -2  22   -0.18    2.02
  -1  -2 -23    0.32    2.49
  -1   2 -23    1.54    2.55
  -1   2 -23    1.56    2.32
  -1  -2 -23    0.59    2.41
   1  -2  23    1.27    2.26
   1   2  23    2.18    2.18
  -1  -2 -24    0.76    2.57
  -1   2 -24    4.72    2.94
  -1  -2 -24    1.17    2.56
  -1   2 -24    0.22    2.44
   1  -2  24   -0.45    2.47
   1   2  24    1.98    2.24
  -1   2 -25   12.82    3.23
  -1  -2 -25   18.53    3.52
  -1   2 -25   17.39    3.29
  -1  -2 -25   11.47    3.17
   1   2  25   11.76    2.68
   1  -2  25    8.32    2.72
   1   3 -26   -1.43    2.67
   1  -3 -26   -0.20    2.84
   1  -3 -26   -0.87    2.66
   1   3 -26    0.09    2.55
  -1  -3  26   -0.08    2.37
  -1   3  26   -0.29    2.42
   1  -3 -25    7.72    2.93
   1   3 -25   10.42    2.83
   1   3 -25    2.95    2.53
   1  -3 -25    6.54    2.75
  -1   3  25    3.15    2.29
  -1  -3  25    7.86    2.54
   1  -3 -24   28.32    3.28
   1   3 -24   21.64    3.09
   1   3 -24   16.26    2.97
   1  -3 -24   18.44    3.04
  -1   3  24   18.96    2.59
  -1  -3  24   20.80    2.63
   1  -3 -23   17.26    2.86
   1   3 -23   13.28    2.62
   1   3 -23   22.11    2.94
   1  -3 -23   23.66    2.96
  -1   3  23   20.76    2.53
  -1  -3  23   20.71    2.49
   1   3 -22   24.47    2.87
   1  -3 -22   18.96    2.78
   1  -3 -22   17.94    2.78
   1   3 -22   23.46    2.95
  -1  -3  22   23.25    2.52
  -1   3  22   24.19    2.43
   1   3 -21   43.56    3.31
   1  -3 -21   50.40    3.57
   1  -3 -21   49.78    3.37
   1   3 -21   51.94    3.52
  -1   3  21   44.27    2.82
  -1  -3  21   50.74    2.96
   1  -3 -20    5.62    2.06
   1   3 -20    9.38    2.31
   1  -3 -20    6.49    2.12
   1   3 -20    9.62    2.27
  -1   3  20   11.61    1.93
  -1  -3  20    7.39    1.95
   1   3 -19   27.04    2.69
   1  -3 -19   36.56    2.84
   1  -3 -19   31.71    2.70
   1   3 -19   28.86    2.65
  -1   3  19   28.09    2.20
  -1  -3  19   29.62    2.26
   1  -3 -18  143.67    4.61
   1   3 -18  134.01    4.44
   1  -3 -18  140.67    4.41
   1   3 -18  128.11    4.34
  -1   3  18  143.17    3.77
  -1  -3  18  143.65    3.81
  -1   3  17    6.32    1.20
   1  -3 -17    7.24    1.80
   1   3 -17    4.90    1.68
   1   3 -17    4.71    1.14
   1  -3 -17    4.38    1.56
   1   3 -17    6.93    1.64
  -1  -3  17    4.92    1.47
   1  -3 -17    4.63    1.40
  -1   3  17    6.91    1.57
  -1   3  16   74.21    2.38
   1  -3 -16   66.07    3.07
   1   3 -16   74.92    2.29
   1   3 -16   62.74    2.97
   1  -3 -16   66.08    2.96
   1   3 -16   70.13    3.08
  -1   3  16   63.10    2.41
  -1  -3  16   65.38    2.55
   1  -3 -16   68.40    2.77
  -1   3  15  103.30    2.59
   1  -3 -15   83.68    3.30
   1   3 -15   90.98    3.28
   1  -3 -15   97.75    2.32
   1   3 -15   89.44    2.35
   1  -3 -15   90.70    3.23
   1   3 -15   82.90    3.10
  -1   3  15   95.99    2.71
   1   3 -15   89.74    2.69
  -1  -3  15   89.59    2.71
   1  -3 -15   91.67    2.96
  -1  -3  14   72.59    1.86
  -1   3  14   49.11    2.03
   1   3 -14   61.72    2.65
   1  -3 -14   52.29    2.58
   1   3 -14   67.12    1.98
   1  -3 -14   55.16    1.85
   1   3 -14   66.19    2.71
   1  -3 -14   59.08    2.57
   1  -3 -14   64.65    2.47
  -1  -3  14   65.27    2.23
  -1   3  14   65.77    2.24
   1   3 -14   62.32    2.17
  -1  -3  13   15.67    0.98
  -1   3  13   15.37    1.11
   1  -3 -13   13.67    1.55
   1  -3 -13   15.38    1.04
   1   3 -13   13.21    1.46
   1   3 -13   16.88    1.11
   1   3 -13   12.14    1.43
   1  -3 -13   15.47    1.58
  -1   3  13   13.28    1.29
  -1  -3  13   15.01    1.29
   1  -3 -13   12.07    1.31
   1   3 -13   13.43    1.19
  -1   3  12   81.71    1.93
  -1  -3  12   77.23    1.69
   1  -3 -12   71.81    2.73
   1   3 -12   78.44    2.66
   1  -3 -12   76.59    1.85
   1   3 -12   75.26    1.94
   1  -3 -12   74.17    2.58
   1   3 -12   73.46    2.56
  -1   3  12   86.10    2.23
   1   3 -12   75.32    2.12
   1  -3 -12   72.84    2.36
  -1  -3  12   85.58    2.29
  -1   3  11   12.71    0.90
   1   3 -11   11.85    0.90
   1  -3 -11   11.21    0.90
   1  -3 -11   12.14    1.38
   1   3 -11   12.14    1.32
   1  -3 -11   16.07    1.42
   1   3 -11   12.50    1.26
   1  -3 -11   17.53    1.29
   1   3 -11   13.16    1.03
  -1   3  11   11.72    1.08
  -1  -3  11   11.25    1.08
  -1  -3  10   38.08    1.02
  -1   3  10   42.40    1.31
   1   3 -10   36.86    1.74
   1   3 -10   39.69    1.33
   1  -3 -10   35.91    1.82
   1  -3 -10   37.81    1.76
   1   3 -10   39.08    1.75
  -1  -3  10   37.61    1.48
   1  -3 -10   39.63    1.67
  -1   3  10   39.11    1.47
   1   3 -10   42.44    1.47
  -1   3   9  148.92    2.20
   1   3  -9  143.54    2.96
   1  -3  -9  152.08    3.16
   1   3  -9  142.98    2.23
   1  -3  -9  159.69    2.29
   1  -3  -9  149.65    2.99
   1   3  -9  144.46    2.92
  -1  -3   9  149.49    2.45
   1  -3  -9  151.11    2.78
  -1   3   9  146.45    2.36
   1   3  -9  146.87    2.37
  -1  -3   8   15.03    0.57
  -1   3   8   14.04    0.74
   1  -3  -8   15.04    1.16
   1  -3  -8   16.45    0.79
   1   3  -8   13.01    1.04
   1   3  -8   13.69    0.77
   1   3  -8   14.14    1.06
   1  -3  -8   13.17    1.09
  -1  -3   8   15.29    0.90
   1  -3  -8   12.41    0.93
  -1   3   8   12.14    0.83
   1   3  -8   13.56    0.80
  -1   3   7    1.13    0.39
  -1  -3   7    1.46    0.29
   1  -3  -7    0.64    0.69
   1   3  -7    0.66    0.59
   1  -3  -7    0.74    0.46
   1   3  -7    1.60    0.44
   1   3  -7    1.03    0.58
  -1   3   7    1.98    0.60
   1  -3  -7   -0.02    0.64
  -1  -3   7    1.41    0.48
   1   3  -7    1.34    0.45
  -1   3   7    1.41    0.49
  -1   3   6  402.09    2.92
  -1  -3   6  404.78    2.09
   1  -3  -6  397.22    3.06
   1   3  -6  393.44    3.09
   1  -3  -6  413.09    4.31
   1   3  -6  363.38    3.71
   1   3  -6  373.93    3.77
   1  -3  -6  367.08    3.79
  -1   3   6  337.36    3.43
  -1   3   6  374.92    2.92
  -1  -3   6  373.17    3.04
   1   3  -6  373.43    2.81
  -1  -3   5   48.62    0.70
  -1   3   5   67.42    1.16
   1  -3  -5   70.11    1.26
   1   3  -5   69.85    1.27
   1   3  -5   64.19    1.49
   1  -3  -5   62.16    1.59
   1   3  -5   59.20    1.46
  -1   3   5   76.07    1.48
   1   3  -5   63.29    1.06
  -1   3   5   62.23    1.12
  -1  -3   5   64.23    1.23
  -1   3   4 1496.16    4.81
   1   3  -4 1394.44    5.86
   1  -3  -4 1536.03    5.18
   1   3  -4 1381.83    5.08
   1  -3  -4 1363.58    6.31
   1   3  -4 1393.38    6.06
  -1  -3   4 1407.72    5.04
  -1   3   4 1368.86    4.29
  -1   3   3    4.63    0.33
   1   3  -3    3.70    0.40
   1  -3  -3    4.02    0.43
   1   3  -3    4.27    0.37
   1   3  -3    4.64    0.46
  -1   3   3    5.45    0.40
   1  -3  -3    5.56    0.61
  -1  -3   3    3.94    0.37
  -1   3   3    3.82    0.29
   1   3  -2   58.82    0.92
  -1   3   2   56.25    0.85
   1   3  -2   59.48    0.88
   1  -3  -2   60.45    0.86
   1  -3  -2   64.57    1.13
   1   3  -2   58.29    0.99
  -1  -3   2   63.42    0.96
  -1   3   1   10.70    0.38
   1  -3  -1   13.90    0.40
   1   3  -1   12.70    0.37
  -1   3   1   14.06    0.44
   1  -3  -1   12.76    0.52
   1   3  -1   11.22    0.41
   1   3  -1   10.17    0.47
  -1   3   0   89.46    1.14
   1   3   0   85.12    0.97
   1  -3   0   87.54    0.96
   1   3   0   93.21    1.05
  -1   3   0   92.61    1.19
  -1   3   0   83.63    1.05
   1   3   1  719.03    3.08
  -1   3  -1  688.09    3.42
   1  -3   1  586.65    2.76
  -1  -3  -1  671.43    2.98
  -1   3  -1  731.21    3.37
   1   3   1  645.79    2.97
   1  -3   1  689.38    2.51
  -1   3  -1  661.47    3.18
   1   3   2   27.39    0.69
  -1   3  -2   25.32    0.84
  -1   3  -2   26.53    0.63
  -1   3  -2   29.33    0.80
  -1  -3  -2   24.92    0.78
   1   3   2   27.66    0.87
  -1   3  -2   26.18    0.76
   1  -3   2   25.87    0.68
   1   3   2   24.13    0.70
   1   3   3  401.26    2.72
  -1   3  -3  378.12    3.24
  -1   3  -3  385.39    2.43
  -1  -3  -3  402.13    3.06
  -1   3  -3  409.11    3.11
   1   3   3  391.45    2.70
   1  -3   3  375.49    2.62
  -1  -3  -3  390.13    3.38
  -1   3  -3  398.68    3.03
   1   3   4   75.65    1.31
   1  -3   4   72.05    1.00
  -1   3  -4   70.68    1.12
  -1   3  -4   65.69    1.56
  -1  -3  -4   66.30    1.71
  -1   3  -4   67.33    1.45
  -1  -3  -4   67.57    1.47
  -1  -3  -4   68.61    1.61
  -1   3  -4   65.74    1.43
   1   3   4   63.16    1.27
   1  -3   4   62.56    1.28
   1  -3   5  138.28    1.47
   1   3   5  126.05    1.81
  -1  -3  -5  139.40    1.19
  -1   3  -5  117.93    2.21
  -1  -3  -5  131.30    2.40
  -1   3  -5  139.03    1.69
  -1  -3  -5  130.00    2.13
  -1   3  -5  125.47    2.16
  -1   3  -5  125.32    2.08
   1  -3   5  123.89    1.85
  -1  -3  -5  138.64    2.37
   1   3   5  123.79    1.86
   1   3   6    0.92    0.40
   1  -3   6    1.66    0.35
  -1   3  -6    2.19    0.40
  -1  -3  -6    2.24    0.72
  -1  -3  -6    1.44    0.28
  -1   3  -6    1.78    0.59
  -1  -3  -6    2.39    0.63
  -1   3  -6    1.48    0.57
   1  -3   6    1.99    0.55
   1   3   6    1.73    0.60
  -1   3  -6    1.59    0.58
  -1  -3  -6    1.46    0.60
   1  -3   7    1.51    0.40
   1   3   7    2.03    0.51
  -1   3  -7    1.64    0.42
  -1   3  -7    0.70    0.68
  -1  -3  -7    2.05    0.33
  -1  -3  -7    1.87    0.79
  -1   3  -7    0.96    0.63
  -1  -3  -7    1.53    0.66
   1   3   7    1.73    0.65
   1  -3   7    0.27    0.59
  -1  -3  -7    2.02    0.74
  -1   3  -7    0.91    0.60
   1   3   8  311.78    3.33
   1  -3   8  334.33    2.93
  -1   3  -8  318.26    3.01
  -1   3  -8  303.31    4.27
  -1  -3  -8  317.64    4.50
  -1  -3  -8  322.82    2.49
  -1  -3  -8  318.56    4.08
  -1   3  -8  329.92    4.21
  -1   3  -8  311.01    3.86
   1   3   8  327.52    3.62
  -1  -3  -8  314.27    4.24
   1  -3   8  323.84    3.60
   1   3   9   23.29    1.08
   1  -3   9   19.93    0.92
  -1   3  -9   22.71    0.95
  -1   3  -9   22.75    1.50
  -1  -3  -9   25.65    0.82
  -1  -3  -9   26.18    1.63
  -1  -3  -9   24.32    1.44
  -1   3  -9   20.00    1.32
   1  -3   9   23.05    1.30
   1   3   9   24.29    1.30
  -1   3  -9   22.18    1.25
  -1  -3  -9   22.76    1.41
   1  -3  10   87.75    1.81
   1   3  10   90.20    2.06
  -1   3 -10   88.09    1.81
  -1  -3 -10   92.51    1.56
  -1   3 -10   83.79    2.62
  -1  -3 -10   84.29    2.78
  -1   3 -10   91.01    2.57
  -1  -3 -10   94.27    2.59
   1   3  10   87.96    2.24
  -1   3 -10   90.19    2.41
   1  -3  10   92.13    2.30
  -1  -3 -10   94.66    2.63
   1   3  11   50.62    1.71
   1  -3  11   45.53    1.45
  -1  -3 -11   50.30    1.24
  -1  -3 -11   48.57    2.30
  -1   3 -11   45.70    2.15
  -1   3 -11   46.48    1.46
  -1  -3 -11   39.60    1.92
  -1   3 -11   41.76    1.95
   1   3  11   47.47    1.80
   1  -3  11   41.93    1.74
  -1   3 -11   43.52    1.83
  -1  -3 -11   47.68    2.07
   1   3  12   63.15    1.99
   1  -3  12   59.21    1.74
  -1  -3 -12   62.11    2.67
  -1   3 -12   60.66    2.53
  -1   3 -12   62.86    1.74
  -1  -3 -12   52.04    1.37
  -1   3 -12   60.25    2.41
  -1  -3 -12   63.36    2.43
   1   3  12   58.57    2.08
   1  -3  12   58.41    2.09
  -1  -3 -12   55.97    2.32
  -1   3 -12   55.70    2.14
   1   3  13   21.06    1.38
   1  -3  13   17.23    1.16
  -1  -3 -13   15.80    0.95
  -1  -3 -13   14.87    1.77
  -1   3 -13   14.76    1.65
  -1   3 -13   17.04    1.13
  -1   3 -13   14.84    1.58
  -1  -3 -13   22.59    1.80
  -1   3 -13   17.94    1.51
   1  -3  13   19.82    1.52
  -1  -3 -13   20.98    1.71
   1   3  13   18.92    1.50
   1   3  14    0.41    0.99
  -1  -3 -14    1.86    1.42
  -1   3 -14    0.68    0.83
  -1   3 -14    2.29    1.36
  -1   3 -14   -0.75    1.29
  -1  -3 -14   -0.21    1.25
   1  -3  14    0.01    1.18
   1   3  14    1.02    1.13
  -1   3 -14    0.32    1.14
   1   3  15    2.13    1.08
  -1   3 -15    2.42    0.89
  -1   3 -15    1.98    1.40
  -1  -3 -15   -0.46    1.45
  -1   3 -15    1.87    1.26
  -1  -3 -15    4.01    1.40
  -1   3 -15    4.15    1.38
   1  -3  15    0.50    1.31
   1   3  15    2.82    1.34
  -1  -3 -15    1.99    1.29
   1   3  16    6.28    1.31
  -1  -3 -16    4.48    1.69
  -1   3 -16    8.65    1.89
  -1  -3 -16    4.32    1.47
  -1   3 -16    8.96    1.80
  -1  -3 -16    5.68    1.65
   1  -3  16    4.25    1.54
  -1   3 -16    7.45    1.51
   1   3  16    4.35    1.53
   1   3  17    7.99    1.45
  -1   3 -17    5.47    1.70
  -1  -3 -17    7.97    1.95
  -1  -3 -17   14.00    1.90
  -1   3 -17    8.33    1.92
   1  -3  17    8.52    1.76
  -1  -3 -17   10.30    1.74
   1   3  17    9.10    1.67
  -1   3 -18    1.41    1.90
  -1  -3 -18    1.48    1.91
  -1   3 -18   -0.16    1.68
  -1  -3 -18   -0.73    1.67
   1   3  18   -0.27    1.54
   1  -3  18   -1.48    1.65
  -1  -3 -18    0.40    1.59
  -1  -3 -19    9.60    2.30
  -1   3 -19    9.89    2.25
  -1  -3 -19    6.05    1.96
  -1   3 -19    4.35    1.85
   1  -3  19    4.99    1.76
   1   3  19    4.83    1.95
  -1   3 -20    0.95    1.96
  -1  -3 -20   -0.25    1.94
  -1  -3 -20    5.03    2.15
  -1   3 -20   -0.35    1.78
[truncated: 30,837,849 more chars]
