# Supplementary material for: Ferrocenyl Substituted Stannanethione and Stannaneselone
Source: Molecules. 2025 Jun 30;30(13):2826. doi: 10.3390/molecules30132826 (PMC12250751; doi:10.3390/molecules30132826)
Supplement: Supplementary file 1 [file molecules-30-02826-s001.zip › molecules-3734450-supplementary/optimized_structures.xyz]

178
Fc*2Sn=Se B3PW91-D3(bj)/SDD/6-311G(3d)
Sn        -0.20963       -0.62882       -0.36842
Se        -0.48121       -2.94741       -0.95607
C          1.35058        0.59014       -1.13612
C          2.78169        0.61053       -1.18306
C          3.15394        1.78791       -1.90475
H          4.16411        2.05675       -2.17591
C          1.98380        2.48779       -2.29732
H          1.94538        3.38636       -2.89689
C          0.86649        1.74885       -1.83010
Fe         1.99890        0.58088       -3.06179
C          1.13610       -0.99895       -4.04596
H          0.34162       -1.61044       -3.63982
C          2.52372       -1.23045       -3.84287
H          2.94908       -2.02357       -3.24533
C          3.24481       -0.18643       -4.48350
H          4.31811       -0.06003       -4.47231
C          2.30146        0.69670       -5.08023
H          2.53138        1.61010       -5.61059
C          0.99847        0.19411       -4.81004
H          0.07006        0.66324       -5.10363
C          3.72645       -0.40957       -0.71852
C          3.33016       -1.72388       -0.50839
H          2.29132       -1.99854       -0.65749
C          4.24934       -2.71897       -0.17497
C          5.58949       -2.36404       -0.08285
H          6.32175       -3.12727        0.14720
C          6.02808       -1.05062       -0.27749
C          5.07852       -0.08218       -0.56928
H          5.37706        0.94972       -0.70061
C          3.75806       -4.14499        0.04925
C          2.72244       -4.14607        1.18118
H          1.85753       -3.52969        0.93148
H          2.35709       -5.16165        1.36028
H          3.16214       -3.77290        2.10983
C          3.10331       -4.65611       -1.24055
H          2.24063       -4.04843       -1.51950
H          3.81827       -4.64748       -2.06848
H          2.75109       -5.68337       -1.10568
C          4.89154       -5.09385        0.43118
H          5.38952       -4.78210        1.35385
H          4.48949       -6.09704        0.59597
H          5.64547       -5.16842       -0.35767
C          7.52222       -0.74365       -0.21395
C          8.21538       -1.48135       -1.36800
H          9.29214       -1.28531       -1.35684
H          8.06888       -2.56141       -1.29679
H          7.81785       -1.15414       -2.33244
C          8.10824       -1.22819        1.11742
H          9.18047       -1.01431        1.15955
H          7.62857       -0.73020        1.96154
H          7.98079       -2.30439        1.24949
C          7.81542        0.74874       -0.35701
H          8.89294        0.92130       -0.28938
H          7.48112        1.13727       -1.32262
H          7.33748        1.33739        0.43007
C         -0.57671        2.01632       -1.91822
C         -1.42008        1.06008       -2.49511
H         -0.96689        0.24707       -3.04627
C         -2.80933        1.20951       -2.47649
C         -3.32829        2.30574       -1.79691
H         -4.40404        2.42781       -1.74972
C         -2.51654        3.27442       -1.20232
C         -1.13673        3.12643       -1.29612
H         -0.47377        3.85716       -0.85636
C         -3.71219        0.28505       -3.28410
C         -2.99054       -1.00106       -3.68362
H         -2.17837       -0.81372       -4.39102
H         -2.57390       -1.52008       -2.81832
H         -3.69140       -1.68101       -4.17362
C         -4.11948        1.04192       -4.55698
H         -3.24138        1.32873       -5.14220
H         -4.75653        0.41122       -5.18461
H         -4.67384        1.95248       -4.31505
C         -4.96636       -0.08347       -2.49354
H         -4.71043       -0.59410       -1.56752
H         -5.56547        0.79220       -2.24028
H         -5.59864       -0.74980       -3.08678
C         -3.15631        4.45598       -0.48135
C         -2.11755        5.36062        0.17767
H         -1.42870        5.79546       -0.55087
H         -2.61960        6.18625        0.68894
H         -1.53252        4.81760        0.92460
C         -4.09115        3.93079        0.61344
H         -4.55599        4.76422        1.14849
H         -4.88952        3.31500        0.19665
H         -3.53860        3.32163        1.33158
C         -3.95908        5.28377       -1.49273
H         -3.31035        5.66963       -2.28354
H         -4.74444        4.68933       -1.96502
H         -4.43532        6.13442       -0.99598
C         -1.27169        0.44247        1.10233
C         -0.53087        1.27396        2.01536
C         -1.43128        1.73561        3.01091
H         -1.15741        2.35186        3.85581
C         -2.71259        1.20510        2.73045
H         -3.59878        1.32521        3.33743
C         -2.63675        0.39649        1.55662
Fe        -1.38531       -0.32544        2.98400
C         -1.32129       -2.37863        2.93802
H         -1.45852       -2.97097        2.04601
C         -0.07633       -1.86592        3.39145
H          0.87540       -2.03953        2.91030
C         -0.31594       -1.09348        4.56114
H          0.42175       -0.54225        5.12644
C         -1.71263       -1.13350        4.83013
H         -2.21834       -0.61469        5.63228
C         -2.33269       -1.92800        3.82523
H         -3.39332       -2.10069        3.71007
C          0.89664        1.65923        1.95630
C          1.25019        2.88730        1.39283
H          0.46448        3.49574        0.96780
C          2.56553        3.32924        1.40003
C          3.52911        2.50954        1.99666
H          4.55360        2.85701        2.03072
C          3.21216        1.29433        2.58540
C          1.88175        0.87667        2.53595
H          1.58618       -0.05060        3.00186
C          2.96766        4.71359        0.89669
C          1.85494        5.37696        0.08834
H          2.19532        6.34542       -0.28830
H          1.57318        4.76348       -0.77008
H          0.96270        5.55894        0.69164
C          4.21488        4.63464        0.01052
H          5.07165        4.21133        0.53833
H          4.02420        4.01965       -0.86922
H          4.49992        5.63601       -0.32563
C          3.27383        5.59039        2.11931
H          4.09258        5.17319        2.71066
H          3.56062        6.59965        1.80715
H          2.39866        5.66859        2.76984
C          4.22336        0.47827        3.38326
C          5.65057        0.97541        3.17539
H          6.34747        0.33928        3.72722
H          5.92632        0.93934        2.11975
H          5.78860        1.99793        3.53646
C          3.86871        0.61277        4.87086
H          4.57458        0.04544        5.48551
H          3.89867        1.65846        5.18887
H          2.86496        0.23074        5.07192
C          4.16283       -0.99626        2.98107
H          4.89245       -1.57524        3.55493
H          3.17995       -1.43018        3.17308
H          4.38404       -1.12335        1.92313
C         -3.80701       -0.33721        1.04738
C         -5.05669        0.27066        1.14782
H         -5.10248        1.29930        1.48571
C         -6.22982       -0.41359        0.84446
C         -6.12219       -1.73935        0.43495
H         -7.02337       -2.29477        0.21984
C         -4.88840       -2.37588        0.29216
C         -3.73615       -1.65049        0.58579
H         -2.76811       -2.12390        0.48506
C         -7.57482        0.29514        0.98545
C         -7.62367        1.48461        0.01902
H         -6.80787        2.18570        0.20643
H         -7.54463        1.14611       -1.01671
H         -8.56588        2.03031        0.12837
C         -7.73307        0.80318        2.42429
H         -7.68619       -0.02517        3.13611
H         -6.95001        1.51677        2.68980
H         -8.69709        1.30595        2.54833
C         -8.75216       -0.62532        0.67045
H         -8.78602       -1.48638        1.34323
H         -9.69081       -0.07678        0.78786
H         -8.71379       -0.99612       -0.35721
C         -4.78569       -3.82521       -0.17767
C         -6.13443       -4.54248       -0.12626
H         -6.00151       -5.58948       -0.41133
H         -6.56819       -4.52186        0.87781
H         -6.85876       -4.10903       -0.82102
C         -4.27790       -3.83731       -1.62394
H         -4.19969       -4.86530       -1.99189
H         -4.95871       -3.28972       -2.28061
H         -3.28988       -3.38093       -1.69303
C         -3.79738       -4.59620        0.70543
H         -3.77903       -5.65049        0.41407
H         -2.78084       -4.21561        0.59688
H         -4.08108       -4.53946        1.76008

16
dimethylbutadiene B3PW91-D3(bj)/def2TZVP
 C   -1.413609    1.175425    0.492433
 H   -2.497539    1.183995    0.514850
 H   -0.899432    2.048181    0.875636
 C   -0.739884    0.123841    0.026676
 C    0.739886    0.123837   -0.026681
 C    1.413615    1.175421   -0.492431
 H    0.899441    2.048184   -0.875623
 H    2.497545    1.183983   -0.514857
 C   -1.441827   -1.116012   -0.444653
 H   -2.523180   -0.979809   -0.435335
 H   -1.203361   -1.972563    0.192149
 H   -1.132890   -1.379273   -1.460556
 C    1.441821   -1.116017    0.444652
 H    1.203238   -1.972605   -0.192054
 H    1.132983   -1.379184    1.460611
 H    2.523181   -0.979871    0.435205

42
Fc2SnSe B3PW91-D3(bj)/def2TZVP
Sn   -0.000168    0.525317    0.000275
 C    1.255910   -0.649575   -1.188440
 C    1.677679   -1.984473   -0.884158
 C    2.945217   -2.197762   -1.484550
 H    3.531308   -3.101693   -1.423681
 C    3.328548   -0.998507   -2.144287
 H    4.257482   -0.835283   -2.668152
 C    2.299090   -0.042843   -1.955680
Fe    3.024005   -0.646546   -0.145818
 C    3.379813   -1.070467    1.828466
 H    2.979502   -1.914715    2.367204
 C    4.595103   -1.042704    1.093478
 H    5.277997   -1.868132    0.966881
 C    4.732341    0.251519    0.517925
 H    5.535270    0.575602   -0.125372
 C    3.602879    1.024720    0.893148
 H    3.377217    2.035370    0.590434
 C    2.773792    0.210796    1.715469
 H    1.864880    0.530466    2.203942
 C   -1.256328   -0.648893    1.189572
 C   -1.678003   -1.983948    0.885827
 C   -2.945919   -2.196797    1.485570
 H   -3.532031   -3.100726    1.424889
 C   -3.329580   -0.997122    2.144352
 H   -4.258826   -0.833526    2.667545
 C   -2.299949   -0.041637    1.955807
Fe   -3.023803   -0.646399    0.145848
 C   -2.772717    0.209886   -1.715834
 H   -1.863658    0.529495   -2.204074
 C   -3.378380   -1.071587   -1.828388
 H   -2.977564   -1.916068   -2.366383
 C   -4.594092   -1.043651   -1.094110
 H   -5.276867   -1.869158   -0.967393
 C   -4.731955    0.250891   -0.519423
 H   -5.535320    0.575179    0.123226
 C   -3.602461    1.024121   -0.894474
 H   -3.377209    2.035012   -0.592261
Se   -0.000117    2.880111   -0.000438
 H    2.308101    0.983690   -2.289280
 H    1.143348   -2.697782   -0.277241
 H   -1.143343   -2.697654    0.279667
 H   -2.309102    0.985097    2.288782

58
Fc2SnSe + DMB initial B3PW91-D3(bj)/def2TZVP
Sn   -0.153320    0.912842   -0.062895
 C    1.723873    1.399017    1.885474
 H    0.975851    1.328228    2.667207
 H    2.245271    0.494642    1.598200
 C    2.113502    2.601134    1.405516
 C    3.227454    2.704238    0.440458
 C    4.355182    2.022423    0.647828
 H    4.488127    1.404679    1.526997
 H    5.187575    2.091578   -0.042949
 C    1.386456    3.849546    1.747741
 H    0.754585    3.716642    2.624994
 H    0.727424    4.102212    0.900305
 H    2.070945    4.684401    1.907690
 C    3.035449    3.614684   -0.733122
 H    2.104464    3.381226   -1.258672
 H    3.873418    3.535504   -1.425257
 H    2.954027    4.656335   -0.411259
 C   -1.389984   -0.106610    1.293537
 C   -1.511811   -1.526218    1.423482
 C   -2.738427   -1.809980    2.079013
 H   -3.125804   -2.791619    2.304485
 C   -3.389152   -0.574828    2.348011
 H   -4.357405   -0.458320    2.809700
 C   -2.566472    0.472819    1.859137
Fe   -3.066831   -0.783197    0.335532
 C   -3.260304   -1.837066   -1.412102
 H   -2.713696   -2.729283   -1.674863
 C   -4.496830   -1.794764   -0.712748
 H   -5.043000   -2.646464   -0.338404
 C   -4.866544   -0.429648   -0.558838
 H   -5.739593   -0.065805   -0.040060
 C   -3.858566    0.371729   -1.157474
 H   -3.806309    1.449122   -1.171406
 C   -2.870381   -0.498850   -1.692618
 H   -1.986700   -0.186572   -2.228469
 C    1.062786   -0.492174   -1.071341
 C    0.600653   -1.743574   -1.588382
 C    1.661148   -2.350149   -2.312654
 H    1.627977   -3.313211   -2.798107
 C    2.787387   -1.487086   -2.243185
 H    3.761422   -1.681748   -2.664579
 C    2.420739   -0.346177   -1.482483
Fe    2.201177   -2.050633   -0.367701
 C    2.013538   -2.204468    1.668871
 H    1.358118   -1.608233    2.283652
 C    1.670645   -3.434034    1.044338
 H    0.717898   -3.935912    1.105883
 C    2.798625   -3.883258    0.306133
 H    2.844774   -4.773568   -0.301083
 C    3.840170   -2.931549    0.473564
 H    4.816398   -2.972152    0.016681
 C    3.355814   -1.894523    1.315583
 H    3.910306   -1.019742    1.614884
Se   -0.858283    2.989293   -0.974052
 H   -2.801872    1.526302    1.861264
 H   -0.803837   -2.249136    1.053718
 H   -0.381851   -2.160428   -1.435412
 H    3.066459    0.479026   -1.228639

58
Fc2SnSe + DMB transition state B3PW91-D3(bj)/def2TZVP
Sn    0.010220    0.624896   -0.653831
 C    0.603442    1.552399    1.799690
 H    0.876249    0.600677    2.235815
 H    1.387324    2.096703    1.286552
 C   -0.577000    2.141533    2.109016
 C   -0.923918    3.491339    1.641940
 C    0.028137    4.397538    1.407875
 H    1.075848    4.191787    1.585910
 H   -0.222684    5.385784    1.043618
 C   -1.611891    1.396948    2.885932
 H   -1.210836    0.477282    3.306621
 H   -2.454409    1.140687    2.238738
 H   -2.006137    2.012364    3.697232
 C   -2.374537    3.810677    1.443297
 H   -2.815798    3.126434    0.715514
 H   -2.492936    4.823340    1.061378
 H   -2.936955    3.727874    2.376923
 C   -0.700458   -1.285886   -0.073688
 C   -1.003630   -2.299646   -1.036905
 C   -1.449399   -3.460730   -0.349526
 H   -1.779097   -4.380756   -0.806696
 C   -1.429998   -3.179272    1.041903
 H   -1.739889   -3.847847    1.830036
 C   -0.971511   -1.844351    1.212133
Fe   -2.651342   -1.858689    0.066733
 C   -4.000400   -1.001917   -1.205210
 H   -3.784928   -0.730946   -2.226543
 C   -4.483552   -2.256219   -0.742790
 H   -4.710739   -3.114470   -1.355718
 C   -4.571357   -2.197331    0.675301
 H   -4.879923   -3.000343    1.326342
 C   -4.144785   -0.904290    1.086316
 H   -4.079189   -0.561350    2.107090
 C   -3.793118   -0.165728   -0.076133
 H   -3.386341    0.833212   -0.125449
 C    2.067931    0.366965   -1.097219
 C    2.587429   -0.761675   -1.806738
 C    3.982981   -0.572780   -1.994147
 H    4.658209   -1.265438   -2.472284
 C    4.341287    0.664284   -1.395009
 H    5.336651    1.077007   -1.338604
 C    3.165089    1.242405   -0.848286
Fe    3.512555   -0.593001   -0.008271
 C    2.653248   -1.427289    1.650070
 H    1.595020   -1.447642    1.852208
 C    3.353012   -2.412986    0.905221
 H    2.914173   -3.288077    0.452817
 C    4.715522   -2.016678    0.824802
 H    5.498383   -2.540417    0.298986
 C    4.856972   -0.783783    1.518262
 H    5.765988   -0.211065    1.614611
 C    3.581212   -0.417679    2.028252
 H    3.359603    0.477940    2.586979
Se   -1.282151    2.277285   -1.745630
 H   -0.877462   -1.336511    2.157868
 H   -0.944399   -2.188970   -2.109232
 H    2.021060   -1.625303   -2.120166
 H    3.119567    2.184446   -0.323732

58
Fc2SnSe + DMB cycloadduct B3PW91-D3(bj)/def2TZVP
Sn   -0.178101   -0.743318   -0.217145
 C    0.029948   -1.721296    1.711672
 H   -0.464060   -1.128964    2.480196
 H   -0.533071   -2.649199    1.591562
 C    1.473096   -1.940682    2.007984
 C    2.220102   -2.762707    1.245053
 C    1.612515   -3.461402    0.080728
 H    0.627438   -3.877194    0.280055
 H    2.250171   -4.261037   -0.291833
 C    2.005376   -1.093708    3.121967
 H    1.498035   -1.330496    4.062367
 H    1.804190   -0.037787    2.911476
 H    3.075679   -1.201844    3.279634
 C    3.692929   -2.987477    1.391145
 H    4.151794   -2.391333    2.176377
 H    4.199453   -2.746136    0.449998
 H    3.904824   -4.040708    1.601963
 C    0.382127    1.290935   -0.264052
 C    0.663795    2.049908   -1.440853
 C    0.983983    3.380729   -1.059023
 H    1.271624    4.180382   -1.723909
 C    0.904564    3.460180    0.357148
 H    1.118606    4.330747    0.957589
 C    0.537378    2.176949    0.846621
Fe    2.275795    2.048479   -0.198196
 C    3.750519    0.970089   -1.109155
 H    3.610431    0.387411   -2.005653
 C    4.115506    2.342144   -1.035706
 H    4.312543    2.992536   -1.873611
 C    4.130190    2.720338    0.335221
 H    4.341507    3.706297    0.718907
 C    3.776413    1.580051    1.107611
 H    3.674610    1.550241    2.180863
 C    3.541818    0.500042    0.214529
 H    3.209029   -0.490050    0.478282
 C   -2.158960   -0.827891   -0.941717
 C   -2.749932    0.154009   -1.794117
 C   -4.143980   -0.103100   -1.882594
 H   -4.864258    0.482322   -2.432814
 C   -4.430828   -1.240917   -1.081500
 H   -5.406645   -1.671284   -0.917478
 C   -3.212214   -1.685906   -0.501771
Fe   -3.591728    0.239383    0.056027
 C   -2.750119    1.008775    1.755671
 H   -1.758365    0.800893    2.122490
 C   -3.100583    2.053915    0.858472
 H   -2.411840    2.752296    0.410256
 C   -4.500784    1.975572    0.627072
 H   -5.070384    2.613540   -0.030363
 C   -5.012384    0.879547    1.375768
 H   -6.037420    0.543631    1.387944
 C   -3.928316    0.279587    2.072722
 H   -3.985382   -0.589043    2.709808
Se    1.407498   -2.243423   -1.509537
 H    0.421752    1.916014    1.887325
 H    0.671479    1.667210   -2.450241
 H   -2.230820    0.979043   -2.257279
 H   -3.109503   -2.515707    0.180645

10
Me2SnSe B3PW91-D3(bj)/def2TZVP
Sn    0.550043   -0.000108    0.000001
Se   -1.789139   -0.000305   -0.000001
 C    1.779903    1.760452   -0.000019
 H    2.414364    1.756502    0.887416
 H    2.414829    1.756451   -0.887101
 H    1.143339    2.642709   -0.000154
 C    1.782464   -1.758838   -0.000002
 H    2.415981   -1.754581    0.888090
 H    1.147505   -2.642240   -0.001734
 H    2.418329   -1.752722   -0.886411

26
Me2SnSe + DMB initial B3PW91-D3(bj)/def2TZVP
Sn   -0.895850   -0.622671   -0.145188
 C    1.398428   -1.180283    1.387700
 H    0.888270   -1.274021    2.339365
 H    1.550453   -2.083383    0.806921
 C    1.970893   -0.012191    1.022454
 C    2.760258    0.094673   -0.222583
 C    3.604653   -0.877149   -0.573081
 H    3.756794   -1.750177    0.049521
 H    4.189938   -0.807741   -1.482512
 C    1.755260    1.232458    1.807104
 H    1.347118    1.016836    2.793532
 H    1.022064    1.858736    1.274993
 H    2.679075    1.804693    1.909476
 C    2.581740    1.339310   -1.037916
 H    2.957969    2.215218   -0.502603
 H    1.522696    1.530598   -1.236845
 H    3.117895    1.261607   -1.983203
Se   -1.328271    1.703397   -0.148198
 C   -1.914801   -1.993815    1.166639
 H   -2.885168   -2.233348    0.728922
 H   -1.335348   -2.909359    1.283729
 H   -2.069497   -1.516914    2.133123
 C   -0.019059   -1.667608   -1.807891
 H   -0.070044   -2.744032   -1.644095
 H   -0.563486   -1.403748   -2.714427
 H    1.020740   -1.359292   -1.912320

26
Me2SnSe + DMB transition state B3PW91-D3(bj)/def2TZVP
Sn    1.125966   -0.337720    0.021613
 C   -1.182543   -1.780541    0.839597
 H   -0.736669   -2.729689    0.564293
 H   -1.047255   -1.440679    1.859244
 C   -2.002190   -1.129356   -0.011047
 C   -2.730617    0.089942    0.390725
 C   -3.166850    0.233349    1.643453
 H   -3.025765   -0.536876    2.391313
 H   -3.699077    1.126063    1.948481
 C   -2.183930   -1.606644   -1.416559
 H   -1.650938   -2.539401   -1.593876
 H   -1.818727   -0.856704   -2.123334
 H   -3.243910   -1.757139   -1.636523
 C   -2.989662    1.124239   -0.661792
 H   -3.629759    0.729739   -1.456008
 H   -2.050307    1.453804   -1.113068
 H   -3.481628    1.994284   -0.229258
Se    0.650731    1.963724   -0.155275
 C    1.403561   -1.641898   -1.670510
 H    2.452774   -1.590635   -1.967131
 H    1.158820   -2.670594   -1.406426
 H    0.786112   -1.308249   -2.502161
 C    2.021458   -1.229700    1.767088
 H    1.826562   -2.301563    1.793503
 H    3.098536   -1.059258    1.724400
 H    1.622703   -0.750054    2.659550

26
Me2SnSe + DMB cycloadduct B3PW91-D3(bj)/def2TZVP
Sn    1.120389    0.354146   -0.000650
 C   -0.369011    1.352589   -1.238525
 H   -0.070911    2.382573   -1.433063
 H   -0.360232    0.809066   -2.185062
 C   -1.665743    1.265877   -0.509058
 C   -2.269140    0.077041   -0.311621
 C   -1.664773   -1.167367   -0.858735
 H   -1.285083   -1.059273   -1.872217
 H   -2.366797   -1.999303   -0.843599
 C   -2.138879    2.566233    0.064597
 H   -2.332627    3.287983   -0.735347
 H   -1.361197    3.006375    0.698583
 H   -3.043222    2.476353    0.661491
 C   -3.493843   -0.151143    0.517767
 H   -3.882529    0.752200    0.982021
 H   -3.266239   -0.866806    1.315669
 H   -4.296641   -0.591447   -0.082676
Se   -0.125146   -1.839482    0.251089
 C    1.314384    1.323446    1.904184
 H    1.938554    0.722912    2.565498
 H    1.764801    2.309678    1.785111
 H    0.324272    1.425045    2.347168
 C    3.024318    0.080751   -0.958808
 H    3.494502    1.048897   -1.135634
 H    3.673283   -0.520591   -0.322662
 H    2.881694   -0.433141   -1.908592
